# Supplementary material for: Assimilatory sulfate reduction in the marine methanogen Methanothermococcus thermolithotrophicus
Source: Nat Microbiol. 2023 Jun 5;8(7):1227–39. doi: 10.1038/s41564-023-01398-8 (PMC10322725; doi:10.1038/s41564-023-01398-8)
Supplement: Supplementary file 4 — Statistical source data for Supplementary Fig. 2. [file 41564_2023_1398_MOESM4_ESM.xlsx]

## Sheet: Sheet1
		ml	log(MW)
Ovalbumin		72.8	1.64345
Conalbumin		63.7	1.87506
Aldolase		51.2	2.19866
Ferritin		47.1	2.64345
Thyroglobulin		45.1	2.82543
				MW ATPS
ATPS		68	1.767
			log(MW)	ml
Ovalbumin			1.64345	72.8
Conalbumin			1.87506	63.7
Aldolase			2.19866	51.2
Ferritin			2.64345	47.1
Thyroglobulin			2.82543	45.1
ATPS			1.7637	68
