# Supplementary material for: Assimilatory sulfate reduction in the marine methanogen Methanothermococcus thermolithotrophicus
Source: Nat Microbiol. 2023 Jun 5;8(7):1227–39. doi: 10.1038/s41564-023-01398-8 (PMC10322725; doi:10.1038/s41564-023-01398-8)
Supplement: Supplementary file 5 — Statistical source data. [file 41564_2023_1398_MOESM5_ESM.xlsx]

## Sheet: 1a
Sulfate measurements																Na2SO4	0	2	4.5	6.5	8.5	10.5	22
																Average	131.65	128.036	119.962	83.548	56.506	25.798	8.95133
																Std	16.951	22.8643	25.1967	20.9669	11.8452	2.33654	3.58932
In the sulfide grown culture					In the sulfate grown culture												131.692	120.486	115.57	85.123	46.925	24.451	8.863
Na2S_T0	11.847	9.59367	1.96714		SO4_T0	1	131.692	131.65	16.951								114.678	153.72	147.066	103.683	69.75	28.496	12.584
Na2S_T0	8.715				SO4_T0	1	114.678										148.58	109.901	97.25	61.838	52.843	24.447	5.407
Na2S_T0	8.219				SO4_T0	1	148.58
Na2S_T1	8.365	7.074	1.13066		SO4_T2	1	120.486	128.036	22.8643
Na2S_T1	6.597				SO4_T2	1	153.72									Na2S	0	2	3	4.5	6.5	8.5	10.5	22
Na2S_T1	6.26				SO4_T2	1	109.901									Average	9.59367	7.074	7.13767	8.41133	8.212	10.088	8.46567	7.72433
Na2S_T2	8.203	7.13767	0.929622		SO4_T4.5	1	115.57	119.962	25.1967							Std	1.96714	1.13066	0.929622	0.405441	1.15416	0.174218	0.407716	0.0788057
Na2S_T2	6.491				SO4_T4.5	1	147.066										11.847	8.365	8.203	8.711	6.954	10.244	8.917	7.784
Na2S_T2	6.719				SO4_T4.5	1	97.25										8.715	6.597	6.491	7.95	9.222	9.9	8.124	7.635
Na2S_T3	8.711	8.41133	0.405441		SO4_T6.5	1	85.123	83.548	20.9669								8.219	6.26	6.719	8.573	8.46	10.12	8.356	7.754
Na2S_T3	7.95				SO4_T6.5	1	103.683
Na2S_T3	8.573				SO4_T6.5	1	61.838
Na2S_T4	6.954	8.212	1.15416		SO4_T8.5	1	46.925	56.506	11.8452							Optical density (600 nm) measurements
Na2S_T4	9.222				SO4_T8.5	1	69.75
Na2S_T4	8.46				SO4_T8.5	1	52.843									Sulfate	0	2	3	4.5	6.5	8.5	10.5	22
Na2S_T5	10.244	10.088	0.174218		SO4_T10.5	1	24.451	25.798	2.33654							Average	0.17	0.488	1.07467	1.476	1.775	1.988	2.42167	3.9125
Na2S_T5	9.9				SO4_T10.5	1	28.496									Std	0.003	0.0645058	0.139389	0.0628649	0.163936	0.116052	0.318054	0.698324
Na2S_T5	10.12				SO4_T10.5	1	24.447										0.173	0.543	1.224	1.488	1.95	2.122	2.75	4.7125
Na2S_T6	8.917	8.46567	0.407716		SO4_T22	1	12.172	10.0543	4.02998								0.167	0.504	1.052	1.532	1.75	1.922	2.115	3.425
Na2S_T6	8.124				SO4_T22	1	12.584										0.17	0.417	0.948	1.408	1.625	1.92	2.4	3.6
Na2S_T6	8.356				SO4_T22	1	5.407
Na2S_T7	7.784	7.72433	0.0788057													Sulfide	0.323	0.424667	1.044	1.91467	2.60333	3.085	3.53533	4.875
Na2S_T7	7.635																0.0425793	0.0100664	0.0922605	0.14093	0.120035	0.175	0.228583	0.291419
Na2S_T7	7.754																0.274	0.414	0.948	2.064	2.68	3.26	3.295	4.615
																	0.344	0.434	1.132	1.896	2.665	2.91	3.75	5.19
																	0.351	0.426	1.052	1.784	2.465	3.085	3.561	4.82

## Sheet: 1b
Sulfate grown fermenter from M.thermolithotrophicus
Fermenter 1	Hours	0	1	2	3	4	5	6	7	8	9	19
	OD 600nm	0.205	0.1927	0.4	0.94	1.86	2.36	3.1	3.44	3.84	4.07	6.436
Fermenter 2	Hours	0	1	2	3	4	5	6	7	8	9	19
	OD 600nm	0.14	0.115	0.13	0.24	0.6685	1.175	1.6	1.95	2.45	3.13	5.57
Fermenter 3	Hours	0	1	2	3	4	5	19
	OD 600nm	0.179	0.156	0.21	0.499	1.6	1.96	5.99

## Sheet: 1c
Molybdate inhibition
In Mthermolithotrophicus	11.9 µM MoO4 final in the medium
mM of added Molybdate	2 mM Sulfide containing culture	Average	StDev		mM of added Molybdate	4 mM Sulfate containing culture	Average	StDev
0	3.36	3.32	0.0565685		0	3.144	3.246	0.14425
	3.28					3.348
0.02	3.444	3.552	0.152735		0.02	3.212	3.228	0.0226274
	3.66					3.244
2	3.496	3.508	0.0169706		1	3.32	3.286	0.0480833
	3.52					3.252
25	3.4	3.316	0.118794		2	3.66	3.49	0.240416
	3.232					3.32
					4	3.46	3.54	0.113137
						3.62
					25	0.528	0.346	0.257387
						0.164
	Ratio MoO4:S2-		Ratio MoO4:SO42-
	0.006:1	12.5:1	0.003:1	1and1	6.25:1
average	3.32	3.228	3.246	3.54	0.346
std	0.0565685	0.0226274	0.14425	0.113137	0.257387
1	3.36	3.212	3.144	3.46	0.528
2	3.28	3.244	3.348	3.62	0.164
In Afulgidus
Time	0 µM Molybdate	average	std		1.4 µM Molybdate addition	Average	StDev		14µM Molybdate addition	Average	StDev
83.5	0.2584	0.2613	0.00814678		0.2313	0.253925	0.0282474		0.085	0.0774333	0.0081525
	0.255				0.2482				0.0688
	0.2705				0.2412				0.0785
					0.295
	Ratio MoO4:SO42-
	0.0001:1	0.001:1
average	0.253925	0.0774333
std	0.0282474	0.0081525
	0.2313	0.085
	0.2482	0.0688
	0.2412	0.0785
	0.295
