# Supplementary material for: Assimilatory sulfate reduction in the marine methanogen Methanothermococcus thermolithotrophicus
Source: Nat Microbiol. 2023 Jun 5;8(7):1227–39. doi: 10.1038/s41564-023-01398-8 (PMC10322725; doi:10.1038/s41564-023-01398-8)
Supplement: Supplementary file 6 — Statistical source data. [file 41564_2023_1398_MOESM6_ESM.xlsx]

## Sheet: All Cycles
	User: USER
	Path: C:\Program Files (x86)\BMG\SPECTROstar Nano\User\Data\
	Test ID: 57
	Test Name: ATPS/APSK assay
	Date: 9/8/2022
	Time: 12:10:44 PM
	Absorbance			Absorbance values are displayed as OD
run 1
	Well Row	Well Col	Content	Raw Data (360)	Raw Data (360)	Raw Data (360)	Raw Data (360)	Raw Data (360)	Raw Data (360)		Raw Data (360)	Raw Data (360)	Raw Data (360)	Raw Data (360)	Raw Data (360)	Raw Data (360)	Raw Data (360)	Raw Data (360)	Raw Data (360)	Raw Data (360)	Raw Data (360)		Raw Data (360)	Raw Data (360)	Raw Data (360)	Raw Data (360)	Raw Data (360)	Raw Data (360)	Raw Data (360)	Raw Data (360)	Raw Data (360)	Raw Data (360)	Raw Data (360)	Raw Data (360)	Raw Data (360)	Raw Data (360)	Raw Data (360)	Raw Data (360)	Raw Data (360)	Raw Data (360)	Raw Data (360)	Raw Data (360)	Raw Data (360)	Raw Data (360)	Raw Data (360)	Raw Data (360)	Raw Data (360)	Raw Data (360)	Raw Data (360)
			Time	0 min	0 min 20 s	0 min 40 s	1 min	1 min 20 s	1 min 40 s		2 min	2 min 20 s	2 min 40 s	3 min	3 min 20 s	3 min 40 s	4 min	4 min 20 s	4 min 40 s	5 min	5 min 20 s		5 min 40 s	6 min	6 min 20 s	6 min 40 s	7 min	7 min 20 s	7 min 40 s	8 min	8 min 20 s	8 min 40 s	9 min	9 min 20 s	9 min 40 s	10 min	10 min 20 s	10 min 40 s	11 min	11 min 20 s	11 min 40 s	12 min	12 min 20 s	12 min 40 s	13 min	13 min 20 s	13 min 40 s	14 min	14 min 20 s
	A	1	Sample X1	3.427	3.583	3.542	3.528	3.523	3.524		3.514	3.51	3.502	3.495	3.499	3.489	3.487	3.479	3.481	3.473	3.47		3.474	3.451	3.468	3.461	3.47	3.467	3.467	3.467	3.464	3.462	3.448	3.471	3.459	3.449	3.45	3.446	3.447	3.445	3.443	3.442	3.431	3.425	3.428	3.425	3.43	3.431	3.416
	A	2	Sample X4	3.407	3.374	3.355	3.321	3.272	3.24		3.188	3.14	3.084	3.027	2.995	2.955	2.866	2.813	2.775	2.726	2.665		2.606	2.57	2.53	2.44	2.387	2.342	2.261	2.222	2.137	2.105	2.1	2.052	1.964	1.895	1.81	1.747	1.732	1.662	1.568	1.517	1.456	1.403	1.365	1.315	1.252	1.211	1.115
	A	3	Sample X7	2.656	2.625	2.764	2.616	2.644	2.603		2.517	2.476	2.424	2.379	2.34	2.286	2.227	2.191	2.133	2.074	2.023		1.977	1.9	1.847	1.795	1.737	1.71	1.79	1.66	1.478	1.404	1.325	1.28	1.212	1.151	1.097	1.044	0.971	0.897	0.823	0.758	0.705	0.641	0.589	0.54	0.5	0.486	0.461
	A	4	Sample X10	3.068	3.136	3.136	3.111	3.08	3.058		3.029	3.003	2.98	2.95	2.93	2.887	2.861	2.839	2.81	2.783	2.751		2.718	2.682	2.655	2.607	2.573	2.531	2.508	2.463	2.42	2.389	2.343	2.306	2.268	2.266	2.234	2.148	2.092	2.037	1.982	1.968	1.869	1.804	1.76	1.721	1.693	1.652	1.602
	A	5	Sample X13	3.263	3.234	3.224	3.203	3.156	3.129		3.099	3.054	3.027	2.986	2.953	2.902	2.843	2.807	2.749	2.713	2.676		2.62	2.569	2.515	2.427	2.359	2.317	2.264	2.183	2.123	2.057	1.979	1.938	1.849	1.779	1.704	1.642	1.577	1.509	1.441	1.368	1.306	1.22	1.158	1.078	1.023	0.945	0.868
	A	8	Sample X22	3.101	3.115	3.119	3.122	3.118	3.151		3.126	3.102	3.077	3.059	3.066	3.088	3.034	3.08	3.043	3.015	3.01		2.993	2.995	2.985	2.989	3.034	3.005	2.996	3	3.025	3.019	3.036	3.047	3.014	3.096	3.046	3.013	3.04	3.04	3.037	3.143	3.018	2.99	2.957	2.941	2.937	2.938	2.909
	A	9	Sample X25	3.415	3.323	3.292	3.287	3.28	3.274		3.283	3.26	3.259	3.256	3.247	3.237	3.222	3.212	3.207	3.194	3.183		3.167	3.152	3.147	3.123	3.099	3.101	3.067	3.053	3.05	3.03	3.012	2.998	2.977	2.971	2.965	2.941	2.95	2.927	2.915	2.917	2.908	2.896	2.891	2.865	2.866	2.856	2.856
	A	10	Sample X28	3.262	3.262	3.289	3.283	3.251	3.251		3.247	3.221	3.217	3.214	3.238	3.203	3.163	3.157	3.146	3.141	3.141		3.138	3.165	3.194	3.185	3.172	3.149	3.156	3.137	3.124	3.121	3.105	3.108	3.106	3.105	3.104	3.095	3.103	3.094	3.095	3.095	3.079	3.065	3.067	3.06	3.056	3.059	3.042
	B	1	Sample X2	3.326	3.332	3.345	3.346	3.348	3.346		3.349	3.351	3.339	3.341	3.342	3.339	3.33	3.346	3.337	3.335	3.34		3.337	3.342	3.345	3.345	3.33	3.347	3.352	3.34	3.346	3.34	3.334	3.353	3.352	3.337	3.358	3.335	3.334	3.334	3.338	3.332	3.321	3.308	3.32	3.304	3.306	3.315	3.296
	B	2	Sample X5	3.152	3.139	3.134	3.109	3.073	3.062		3.029	3.002	2.966	2.922	2.881	2.842	2.794	2.763	2.731	2.699	2.658		2.614	2.555	2.526	2.476	2.434	2.383	2.35	2.286	2.246	2.187	2.13	2.084	2.046	1.986	1.957	1.91	1.871	1.819	1.762	1.695	1.646	1.59	1.543	1.49	1.445	1.406	1.349
	B	3	Sample X8	3.03	3.03	3.011	3.002	2.959	2.931		2.87	2.823	2.775	2.723	2.676	2.611	2.54	2.494	2.425	2.363	2.287		2.22	2.149	2.078	2.009	1.943	1.875	1.816	1.745	1.678	1.607	1.532	1.471	1.408	1.326	1.258	1.182	1.119	1.042	0.98	0.902	0.827	0.758	0.692	0.627	0.556	0.509	0.44
	B	4	Sample X11	2.975	2.955	2.96	2.95	2.937	2.917		2.896	2.882	2.857	2.834	2.831	2.809	2.78	2.761	2.732	2.698	2.667		2.623	2.581	2.554	2.491	2.458	2.426	2.386	2.342	2.324	2.289	2.251	2.236	2.198	2.151	2.136	2.085	2.062	2.05	1.964	1.924	1.883	1.821	1.795	1.736	1.684	1.636	1.576
	B	5	Sample X14	3.143	3.134	3.127	3.109	3.089	3.068		3.053	3.018	2.977	2.951	2.918	2.886	2.842	2.815	2.783	2.735	2.693		2.697	2.613	2.584	2.549	2.448	2.399	2.344	2.282	2.247	2.193	2.134	2.089	2.049	2.005	1.963	1.897	1.838	1.76	1.687	1.631	1.559	1.483	1.417	1.342	1.284	1.206	1.131
	B	8	Sample X23	3.144	3.176	3.201	3.158	3.14	3.143		3.129	3.113	3.1	3.093	3.1	3.081	3.073	3.066	3.065	3.053	3.051		3.063	3.057	3.071	3.063	3.069	3.092	3.088	3.084	3.078	3.066	3.051	3.054	3.044	3.039	3.032	3.014	3.022	3.006	3.006	2.999	2.997	2.988	2.982	2.977	2.966	2.964	2.948
	B	9	Sample X26	3.292	3.271	3.256	3.244	3.216	3.207		3.199	3.187	3.184	3.17	3.163	3.159	3.143	3.136	3.121	3.095	3.088		3.074	3.059	3.048	3.032	3.013	2.997	2.979	2.967	2.956	2.942	2.918	2.914	2.897	2.882	2.873	2.843	2.832	2.811	2.809	2.8	2.789	2.777	2.776	2.762	2.753	2.746	2.722
	B	10	Sample X29	3.373	3.402	3.382	3.369	3.348	3.332		3.313	3.295	3.287	3.271	3.277	3.26	3.25	3.254	3.257	3.245	3.24		3.231	3.227	3.229	3.218	3.213	3.212	3.213	3.203	3.197	3.197	3.184	3.19	3.173	3.163	3.168	3.151	3.158	3.135	3.144	3.136	3.134	3.127	3.126	3.118	3.115	3.12	3.102
	C	1	Sample X3	3.294	3.3	3.308	3.308	3.315	3.315		3.32	3.321	3.317	3.323	3.317	3.322	3.31	3.32	3.309	3.312	3.31		3.315	3.306	3.305	3.306	3.306	3.305	3.309	3.3	3.308	3.301	3.301	3.306	3.301	3.296	3.3	3.294	3.293	3.285	3.304	3.296	3.302	3.286	3.283	3.276	3.286	3.281	3.279
	C	2	Sample X6	3.338	3.327	3.321	3.293	3.263	3.236		3.198	3.161	3.142	3.092	3.05	3.012	2.959	2.924	2.891	2.841	2.796		2.756	2.699	2.646	2.597	2.552	2.491	2.452	2.4	2.357	2.301	2.243	2.205	2.144	2.096	2.068	2.017	1.995	1.934	1.884	1.861	1.82	1.748	1.676	1.599	1.554	1.491	1.416
	C	3	Sample X9	2.636	2.616	2.602	2.582	2.533	2.509		2.47	2.431	2.388	2.338	2.304	2.249	2.194	2.141	2.085	2.029	1.974		1.906	1.832	1.773	1.709	1.645	1.586	1.526	1.475	1.42	1.332	1.248	1.196	1.131	1.066	1.006	0.947	0.937	0.869	0.812	0.75	0.719	0.625	0.553	0.496	0.484	0.5	0.476
	C	4	Sample X12	2.857	2.843	2.856	2.844	2.836	2.831		2.813	2.804	2.776	2.769	2.76	2.741	2.717	2.691	2.67	2.642	2.619		2.584	2.539	2.517	2.468	2.44	2.427	2.388	2.325	2.268	2.236	2.186	2.272	2.1	2.042	2.015	1.976	1.946	1.9	1.888	1.887	1.859	1.837	1.806	1.779	1.685	1.645	1.593
	C	5	Sample X15	3.355	3.37	3.376	3.367	3.352	3.334		3.324	3.282	3.256	3.215	3.193	3.157	3.125	3.091	3.048	3.002	2.963		2.903	2.863	2.816	2.751	2.697	2.64	2.584	2.54	2.475	2.427	2.37	2.317	2.261	2.194	2.136	2.072	2.009	1.937	1.875	1.82	1.754	1.7	1.619	1.544	1.482	1.434	1.362
	C	8	Sample X24	3.211	3.208	3.218	3.235	3.276	3.239		3.208	3.193	3.199	3.19	3.195	3.184	3.162	3.176	3.161	3.151	3.161		3.144	3.151	3.147	3.134	3.135	3.133	3.132	3.14	3.162	3.162	3.136	3.137	3.141	3.118	3.103	3.087	3.083	3.061	3.068	3.076	3.083	3.056	3.04	3.034	3.041	3.004	2.981
	C	9	Sample X27	3.225	3.221	3.235	3.207	3.203	3.188		3.183	3.178	3.167	3.162	3.154	3.14	3.13	3.122	3.108	3.092	3.086		3.067	3.047	3.036	3.017	2.994	2.983	2.969	2.961	2.949	2.927	2.918	2.915	2.897	2.893	2.884	2.875	2.892	2.865	2.875	2.84	2.828	2.81	2.803	2.788	2.775	2.775	2.756
	C	10	Sample X30	3.535	3.529	3.626	3.59	3.548	3.522		3.509	3.5	3.481	3.465	3.459	3.469	3.451	3.449	3.437	3.432	3.434		3.433	3.419	3.419	3.416	3.408	3.41	3.408	3.409	3.406	3.394	3.386	3.381	3.361	3.348	3.348	3.329	3.327	3.313	3.318	3.313	3.311	3.302	3.287	3.296	3.287	3.299	3.272
			Time	0	20	40	60	80	100		120	140	160	180	200	220	240	260	280	300	320		340	360	380	400	420	440	460	480	500	520	540	560	580	600	620	640	660	680	700	720	740	760	780	800	820	840	860
Blank	A	1	Sample X1	3.427	3.583	3.542	3.528	3.523	3.524		3.514	3.51	3.502	3.495	3.499	3.489	3.487	3.479	3.481	3.473	3.47		3.474	3.451	3.468	3.461	3.47	3.467	3.467	3.467	3.464	3.462	3.448	3.471	3.459	3.449	3.45	3.446	3.447	3.445	3.443	3.442	3.431	3.425	3.428	3.425	3.43	3.431	3.416
	B	1	Sample X2	3.326	3.332	3.345	3.346	3.348	3.346		3.349	3.351	3.339	3.341	3.342	3.339	3.33	3.346	3.337	3.335	3.34		3.337	3.342	3.345	3.345	3.33	3.347	3.352	3.34	3.346	3.34	3.334	3.353	3.352	3.337	3.358	3.335	3.334	3.334	3.338	3.332	3.321	3.308	3.32	3.304	3.306	3.315	3.296
	C	1	Sample X3	3.294	3.3	3.308	3.308	3.315	3.315		3.32	3.321	3.317	3.323	3.317	3.322	3.31	3.32	3.309	3.312	3.31		3.315	3.306	3.305	3.306	3.306	3.305	3.309	3.3	3.308	3.301	3.301	3.306	3.301	3.296	3.3	3.294	3.293	3.285	3.304	3.296	3.302	3.286	3.283	3.276	3.286	3.281	3.279
			Time	0	20	40	60	80	100		120	140	160	180	200	220	240	260	280	300	320		340	360	380	400	420	440	460	480	500	520	540	560	580	600	620	640	660	680	700	720	740	760	780	800	820	840	860
All	A	2	Sample X4	3.407	3.374	3.355	3.321	3.272	3.24		3.188	3.14	3.084	3.027	2.995	2.955	2.866	2.813	2.775	2.726	2.665		2.606	2.57	2.53	2.44	2.387	2.342	2.261	2.222	2.137	2.105	2.1	2.052	1.964	1.895	1.81	1.747	1.732	1.662	1.568	1.517	1.456	1.403	1.365	1.315	1.252	1.211	1.115
	B	2	Sample X5	3.152	3.139	3.134	3.109	3.073	3.062		3.029	3.002	2.966	2.922	2.881	2.842	2.794	2.763	2.731	2.699	2.658		2.614	2.555	2.526	2.476	2.434	2.383	2.35	2.286	2.246	2.187	2.13	2.084	2.046	1.986	1.957	1.91	1.871	1.819	1.762	1.695	1.646	1.59	1.543	1.49	1.445	1.406	1.349
	C	2	Sample X6	3.338	3.327	3.321	3.293	3.263	3.236		3.198	3.161	3.142	3.092	3.05	3.012	2.959	2.924	2.891	2.841	2.796		2.756	2.699	2.646	2.597	2.552	2.491	2.452	2.4	2.357	2.301	2.243	2.205	2.144	2.096	2.068	2.017	1.995	1.934	1.884	1.861	1.82	1.748	1.676	1.599	1.554	1.491	1.416
3xATPS	A	3	Sample X7	2.656	2.625	2.764	2.616	2.644	2.603		2.517	2.476	2.424	2.379	2.34	2.286	2.227	2.191	2.133	2.074	2.023		1.977	1.9	1.847	1.795	1.737	1.71	1.79	1.66	1.478	1.404	1.325	1.28	1.212	1.151	1.097	1.044	0.971	0.897	0.823	0.758	0.705	0.641	0.589	0.54	0.5	0.486	0.461
	B	3	Sample X8	3.03	3.03	3.011	3.002	2.959	2.931		2.87	2.823	2.775	2.723	2.676	2.611	2.54	2.494	2.425	2.363	2.287		2.22	2.149	2.078	2.009	1.943	1.875	1.816	1.745	1.678	1.607	1.532	1.471	1.408	1.326	1.258	1.182	1.119	1.042	0.98	0.902	0.827	0.758	0.692	0.627	0.556	0.509	0.44
	C	3	Sample X9	2.636	2.616	2.602	2.582	2.533	2.509		2.47	2.431	2.388	2.338	2.304	2.249	2.194	2.141	2.085	2.029	1.974		1.906	1.832	1.773	1.709	1.645	1.586	1.526	1.475	1.42	1.332	1.248	1.196	1.131	1.066	1.006	0.947	0.937	0.869	0.812	0.75	0.719	0.625	0.553	0.496	0.484	0.5	0.476
3xAPSK	A	4	Sample X10	3.068	3.136	3.136	3.111	3.08	3.058		3.029	3.003	2.98	2.95	2.93	2.887	2.861	2.839	2.81	2.783	2.751		2.718	2.682	2.655	2.607	2.573	2.531	2.508	2.463	2.42	2.389	2.343	2.306	2.268	2.266	2.234	2.148	2.092	2.037	1.982	1.968	1.869	1.804	1.76	1.721	1.693	1.652	1.602
	B	4	Sample X11	2.975	2.955	2.96	2.95	2.937	2.917		2.896	2.882	2.857	2.834	2.831	2.809	2.78	2.761	2.732	2.698	2.667		2.623	2.581	2.554	2.491	2.458	2.426	2.386	2.342	2.324	2.289	2.251	2.236	2.198	2.151	2.136	2.085	2.062	2.05	1.964	1.924	1.883	1.821	1.795	1.736	1.684	1.636	1.576
	C	4	Sample X12	2.857	2.843	2.856	2.844	2.836	2.831		2.813	2.804	2.776	2.769	2.76	2.741	2.717	2.691	2.67	2.642	2.619		2.584	2.539	2.517	2.468	2.44	2.427	2.388	2.325	2.268	2.236	2.186	2.272	2.1	2.042	2.015	1.976	1.946	1.9	1.888	1.887	1.859	1.837	1.806	1.779	1.685	1.645	1.593
3xPyrophosphatase	A	5	Sample X13	3.263	3.234	3.224	3.203	3.156	3.129		3.099	3.054	3.027	2.986	2.953	2.902	2.843	2.807	2.749	2.713	2.676		2.62	2.569	2.515	2.427	2.359	2.317	2.264	2.183	2.123	2.057	1.979	1.938	1.849	1.779	1.704	1.642	1.577	1.509	1.441	1.368	1.306	1.22	1.158	1.078	1.023	0.945	0.868
	B	5	Sample X14	3.143	3.134	3.127	3.109	3.089	3.068		3.053	3.018	2.977	2.951	2.918	2.886	2.842	2.815	2.783	2.735	2.693		2.697	2.613	2.584	2.549	2.448	2.399	2.344	2.282	2.247	2.193	2.134	2.089	2.049	2.005	1.963	1.897	1.838	1.76	1.687	1.631	1.559	1.483	1.417	1.342	1.284	1.206	1.131
	C	5	Sample X15	3.355	3.37	3.376	3.367	3.352	3.334		3.324	3.282	3.256	3.215	3.193	3.157	3.125	3.091	3.048	3.002	2.963		2.903	2.863	2.816	2.751	2.697	2.64	2.584	2.54	2.475	2.427	2.37	2.317	2.261	2.194	2.136	2.072	2.009	1.937	1.875	1.82	1.754	1.7	1.619	1.544	1.482	1.434	1.362
No APSK	A	8	Sample X22	3.101	3.115	3.119	3.122	3.118	3.151		3.126	3.102	3.077	3.059	3.066	3.088	3.034	3.08	3.043	3.015	3.01		2.993	2.995	2.985	2.989	3.034	3.005	2.996	3	3.025	3.019	3.036	3.047	3.014	3.096	3.046	3.013	3.04	3.04	3.037	3.143	3.018	2.99	2.957	2.941	2.937	2.938	2.909
	B	8	Sample X23	3.144	3.176	3.201	3.158	3.14	3.143		3.129	3.113	3.1	3.093	3.1	3.081	3.073	3.066	3.065	3.053	3.051		3.063	3.057	3.071	3.063	3.069	3.092	3.088	3.084	3.078	3.066	3.051	3.054	3.044	3.039	3.032	3.014	3.022	3.006	3.006	2.999	2.997	2.988	2.982	2.977	2.966	2.964	2.948
	C	8	Sample X24	3.211	3.208	3.218	3.235	3.276	3.239		3.208	3.193	3.199	3.19	3.195	3.184	3.162	3.176	3.161	3.151	3.161		3.144	3.151	3.147	3.134	3.135	3.133	3.132	3.14	3.162	3.162	3.136	3.137	3.141	3.118	3.103	3.087	3.083	3.061	3.068	3.076	3.083	3.056	3.04	3.034	3.041	3.004	2.981
no Pyrophosphatase	A	9	Sample X25	3.415	3.323	3.292	3.287	3.28	3.274		3.283	3.26	3.259	3.256	3.247	3.237	3.222	3.212	3.207	3.194	3.183		3.167	3.152	3.147	3.123	3.099	3.101	3.067	3.053	3.05	3.03	3.012	2.998	2.977	2.971	2.965	2.941	2.95	2.927	2.915	2.917	2.908	2.896	2.891	2.865	2.866	2.856	2.856
	B	9	Sample X26	3.292	3.271	3.256	3.244	3.216	3.207		3.199	3.187	3.184	3.17	3.163	3.159	3.143	3.136	3.121	3.095	3.088		3.074	3.059	3.048	3.032	3.013	2.997	2.979	2.967	2.956	2.942	2.918	2.914	2.897	2.882	2.873	2.843	2.832	2.811	2.809	2.8	2.789	2.777	2.776	2.762	2.753	2.746	2.722
	C	9	Sample X27	3.225	3.221	3.235	3.207	3.203	3.188		3.183	3.178	3.167	3.162	3.154	3.14	3.13	3.122	3.108	3.092	3.086		3.067	3.047	3.036	3.017	2.994	2.983	2.969	2.961	2.949	2.927	2.918	2.915	2.897	2.893	2.884	2.875	2.892	2.865	2.875	2.84	2.828	2.81	2.803	2.788	2.775	2.775	2.756
no ATP	A	10	Sample X28	3.262	3.262	3.289	3.283	3.251	3.251		3.247	3.221	3.217	3.214	3.238	3.203	3.163	3.157	3.146	3.141	3.141		3.138	3.165	3.194	3.185	3.172	3.149	3.156	3.137	3.124	3.121	3.105	3.108	3.106	3.105	3.104	3.095	3.103	3.094	3.095	3.095	3.079	3.065	3.067	3.06	3.056	3.059	3.042
	B	10	Sample X29	3.373	3.402	3.382	3.369	3.348	3.332		3.313	3.295	3.287	3.271	3.277	3.26	3.25	3.254	3.257	3.245	3.24		3.231	3.227	3.229	3.218	3.213	3.212	3.213	3.203	3.197	3.197	3.184	3.19	3.173	3.163	3.168	3.151	3.158	3.135	3.144	3.136	3.134	3.127	3.126	3.118	3.115	3.12	3.102
	C	10	Sample X30	3.535	3.529	3.626	3.59	3.548	3.522		3.509	3.5	3.481	3.465	3.459	3.469	3.451	3.449	3.437	3.432	3.434		3.433	3.419	3.419	3.416	3.408	3.41	3.408	3.409	3.406	3.394	3.386	3.381	3.361	3.348	3.348	3.329	3.327	3.313	3.318	3.313	3.311	3.302	3.287	3.296	3.287	3.299	3.272
Run2
Blank			Time	0	17	34	51	68	85	102	119	136	153	170	187	204	221	238	255	272	289	306	323	340	357	374	391	408	425	442	459	476	493	510	527	544	561	578	595	612	629	646	663	680	697	714	731	748	765
	F	1	Sample X1	3.984	3.989	3.955	3.964	3.948	3.941	3.941	3.938	3.928	3.913	3.912	3.915	3.891	3.897	3.881	3.884	3.885	3.88	3.874	3.879	3.861	3.867	3.857	3.851	3.847	3.835	3.838	3.844	3.828	3.837	3.827	3.832	3.822	3.824	3.816	3.804	3.813	3.811	3.813	3.813	3.804	3.805	3.798	3.804	3.787	3.799
	G	1	Sample X2	4.462	4.298	3.934	3.899	3.899	3.887	3.883	3.877	3.86	3.868	3.87	3.862	3.856	3.85	3.837	3.833	3.845	3.834	3.828	3.833	3.817	3.826	3.809	3.811	3.809	3.796	3.801	3.798	3.802	3.802	3.792	3.801	3.787	3.787	3.787	3.778	3.782	3.777	3.782	3.785	3.767	3.786	3.791	3.793	3.762	3.787
	H	1	Sample X3	4.014	3.992	4	3.983	3.992	3.977	3.967	3.973	3.968	3.951	3.951	3.949	3.937	3.929	3.928	3.925	3.934	3.919	3.925	3.92	3.922	3.908	3.898	3.903	3.891	3.89	3.896	3.884	3.895	3.881	3.885	3.878	3.874	3.879	3.876	3.873	3.867	3.865	3.873	3.868	3.857	3.869	3.871	3.869	3.857	3.858
No ATPS	F	3	Sample X7	3.231	3.215	3.208	3.222	3.224	3.218	3.222	3.222	3.206	3.206	3.209	3.202	3.194	3.195	3.189	3.198	3.206	3.193	3.188	3.201	3.191	3.191	3.173	3.17	3.166	3.167	3.17	3.159	3.163	3.166	3.153	3.154	3.148	3.143	3.147	3.148	3.144	3.144	3.133	3.139	3.128	3.131	3.136	3.132	3.113	3.119
	G	3	Sample X8	3.154	3.143	3.148	3.185	3.178	3.183	3.201	3.189	3.188	3.192	3.19	3.197	3.188	3.222	3.206	3.233	3.286	3.276	3.25	3.21	3.167	3.181	3.166	3.16	3.175	3.164	3.168	3.157	3.163	3.26	3.231	3.213	3.156	3.154	3.137	3.142	3.147	3.145	3.14	3.159	3.182	3.253	3.213	3.179	3.111	3.211
	H	3	Sample X9	3.212	3.2	3.182	3.208	3.206	3.217	3.231	3.22	3.226	3.233	3.236	3.237	3.231	3.227	3.228	3.223	3.233	3.227	3.228	3.243	3.232	3.232	3.22	3.222	3.218	3.208	3.221	3.209	3.216	3.205	3.198	3.204	3.196	3.202	3.202	3.183	3.201	3.19	3.19	3.199	3.203	3.215	3.227	3.252	3.274	3.215
No Sulfate	F	4	Sample X10	3.239	3.219	3.231	3.237	3.231	3.232	3.227	3.23	3.235	3.22	3.224	3.227	3.22	3.22	3.221	3.212	3.211	3.208	3.21	3.216	3.197	3.201	3.19	3.186	3.163	3.162	3.161	3.152	3.153	3.15	3.133	3.127	3.119	3.103	3.098	3.083	3.073	3.066	3.053	3.061	3.039	3.029	3.014	2.996	2.973	2.969
	G	4	Sample X11	3.243	3.267	3.263	3.281	3.277	3.278	3.279	3.279	3.279	3.281	3.275	3.285	3.282	3.275	3.276	3.279	3.281	3.274	3.277	3.285	3.278	3.265	3.268	3.264	3.273	3.272	3.288	3.284	3.28	3.27	3.26	3.253	3.222	3.193	3.179	3.154	3.159	3.145	3.139	3.15	3.119	3.11	3.087	3.077	3.039	3.03
	H	4	Sample X12	3.172	3.157	3.151	3.177	3.169	3.158	3.163	3.156	3.164	3.158	3.167	3.173	3.166	3.164	3.165	3.153	3.161	3.146	3.144	3.139	3.114	3.11	3.106	3.095	3.09	3.085	3.09	3.093	3.083	3.064	3.039	3.028	3.01	2.998	2.986	2.96	2.946	2.93	2.919	2.923	2.909	2.901	2.904	2.906	2.89	2.899
		Blank	340	1000	DeltaAbs in 11min	Dabs per min	Average
			3.474	3.412	0.062	0.00563636
			3.337	3.322	0.015	0.00136364
			3.315	3.264	0.051	0.00463636	0.00387879
		All	340	1000	11min			minus Blank	M/min	µmol/min	µmol/min/mg	Average	St Dev
			2.606	0.666	1.94	0.176364		0.172485	3.79363e-05	0.00379363	0.0758725
			2.614	0.84	1.774	0.161273		0.157394	3.46172e-05	0.00346172	0.0692344
			2.756	0.957	1.799	0.163545		0.159667	3.5117e-05	0.0035117	0.0702341	0.0717803	0.00357904
		3x ATPS	300	740	7.33333min
			2.074	0.705	1.369	0.186682		0.182803	4.02057e-05	0.00402057	0.0804113
			2.363	0.827	1.536	0.209455		0.205576	4.52143e-05	0.00452143	0.0904286
			2.029	0.719	1.31	0.178636		0.174758	3.84362e-05	0.00384362	0.0768723	0.0825707	0.0070314
																no ATP	0.00318746	0.000412692
		3x APSK	540	1240	11.6667min
			2.343	0.551	1.792	0.1536		0.149721	3.29296e-05	0.00329296	0.0658593						Average	StDev
			2.251	0.457	1.794	0.153771		0.149893	3.29673e-05	0.00329673	0.0659347					All	0.0717803	0.00357904
			2.186	0.451	1.735	0.148714		0.144835	3.18551e-05	0.00318551	0.0637102	0.065168	0.00126313			3xPyrophosphatase	0.0872271	0.00115225
																3x ATPS	0.0825707	0.0070314
																3x APSK	0.065168	0.00126313
		3xPyrophosphatase	640	980	5.66667min											No SO4	0.0186008	0.000325944
			1.642	0.509	1.133	0.199941		0.196062	4.31219e-05	0.00431219	0.0862438					No ATPS	0.00481633	0.00135294
			1.897	0.735	1.162	0.205059		0.20118	4.42475e-05	0.00442475	0.088495					No APSK	0.00900436	0.00163433
			2.072	0.93	1.142	0.201529		0.197651	4.34712e-05	0.00434712	0.0869424	0.0872271	0.00115225			no Pyrophosphatase	0.0137072	0.000907773
		No APSK	620	1480	14.3333min												1	2	3
			3.046	2.691	0.355	0.0247674		0.0208887	4.59425e-06	0.000459425	0.00918849					All	0.0758725	0.0692344	0.0702341
			3.032	2.739	0.293	0.0204419		0.0165631	3.64288e-06	0.000364288	0.00728576					3xPyrophosphatase	0.0862438	0.088495	0.0869424
			3.103	2.704	0.399	0.0278372		0.0239584	5.26941e-06	0.000526941	0.0105388	0.00900436	0.00163433			3x ATPS	0.0804113	0.0904286	0.0768723
																3x APSK	0.0658593	0.0659347	0.0637102
																No SO4	0.018789	0.0182244	0.018789
		no Pyrophosphatase	520	1520	16.66667min											No ATPS	0.00331674	0.00518681	0.00594543
			3.03	2.417	0.613	0.03678		0.0329012	7.23628e-06	0.000723628	0.0144726					No APSK	0.00918849	0.00728576	0.0105388
			2.942	2.349	0.593	0.03558		0.0317012	6.97236e-06	0.000697236	0.0139447					no Pyrophosphatase	0.0144726	0.0139447	0.0127043
			2.927	2.381	0.546	0.03276		0.0288812	6.35213e-06	0.000635213	0.0127043	0.0137072	0.000907773
		no ATP	680	1640	16min
			3.094	2.946	0.148	0.00925		0.00537121	1.18134e-06	0.000118134	0.00236269
			3.135	2.971	0.164	0.01025		0.00637121	1.40128e-06	0.000140128	0.00280257
			3.313	3.135	0.178	0.011125		0.00724621	1.59373e-06	0.000159373	0.00318746	0.00278424	0.000412692
			2006	3502	24.93333min		Average
		Blank	3.741	3.678	0.063	0.00252674
			3.711	3.667	0.044	0.00176471
			3.812	3.757	0.055	0.00220588	0.00216578
								wo Blank
		no ATPS	2.973	2.731	0.242	0.00970588		0.00754011	1.65837e-06	0.000165837	0.00331674
			3.026	2.732	0.294	0.0117914		0.0117914	2.59341e-06	0.000259341	0.00518681
			2.942	2.605	0.337	0.013516		0.013516	2.97271e-06	0.000297271	0.00594543	0.00481633	0.00135294
		no SO4	2.15	1.085	1.065	0.0427139		0.0427139	9.39448e-06	0.000939448	0.018789
			2.253	1.22	1.033	0.0414305		0.0414305	9.11221e-06	0.000911221	0.0182244
			2.026	0.961	1.065	0.0427139		0.0427139	9.39448e-06	0.000939448	0.018789	0.0186008	0.000325944
[truncated: 177 more columns]
