# Supplementary material for: Assimilatory sulfate reduction in the marine methanogen Methanothermococcus thermolithotrophicus
Source: Nat Microbiol. 2023 Jun 5;8(7):1227–39. doi: 10.1038/s41564-023-01398-8 (PMC10322725; doi:10.1038/s41564-023-01398-8)
Supplement: Supplementary file 7 — Statistical source data. [file 41564_2023_1398_MOESM7_ESM.xlsx]

## Sheet: PAPP
The slope calculated from the Pi calibration
												y = 0.0199x + 0.0302
	1st run		Correct									Average	std	1	2	3
		5 min	µM Pi in 80 µl	µM Pi in 80µl / min	nmol Pi generated in 80 µl / min	µmol Pi generated/min/mg of PAPP	Average	Std			MnCl2	50.1709	5.90608	43.509	54.7653	52.2383
1) No enzyme	1	0.074	2.20101	0.440201	0.0352161	5.03087	3.95884	1.30624			Mn/Mg	58.5939	18.0536	40.0632	59.5894	76.1292
		0.052	1.09548	0.219095	0.0175276	2.50395					MgCl	12.3436	1.30624	10.8887	12.7265	13.4156
		0.068	1.8995	0.379899	0.030392	4.34171					Enzyme	13.5305	0.717301	14.3345	13.3008	12.9562
											No enzyme	3.95884	1.30624	5.03087	2.50395	4.34171
2) Enzyme	2	0.155	6.27136	1.25427	0.100342	14.3345	13.5305	0.717301
		0.146	5.8191	1.16382	0.0931055	13.3008
		0.143	5.66834	1.13367	0.0906935	12.9562
3) MgCl	3	0.125	4.76382	0.952764	0.0762211	10.8887	12.3436	1.30624
		0.141	5.56784	1.11357	0.0890854	12.7265
		0.147	5.86935	1.17387	0.0939095	13.4156
4) MnCl2	4	0.409	19.0352	3.80704	0.304563	43.509	50.1709	5.90608
		0.507	23.9598	4.79196	0.383357	54.7653
		0.485	22.8543	4.57085	0.365668	52.2383
5) Mn/Mg	5	0.379	17.5276	3.50553	0.280442	40.0632	58.5939	18.0536
		0.549	26.0704	5.21407	0.417126	59.5894
		0.693	33.3065	6.66131	0.532905	76.1292
					26.4853
			Average
	2nd run	µmol Pi generated/min/mg of PAPP	Std
	with PAP	29.1701		110.137	Relative activity
		24.1633	26.4853	91.2329
		26.1224	2.52304	98.6301	100
					9.52621
	No PAP	1.63265		6.16438
		4.2449	6.60317	16.0274
		13.932	6.47992	52.6027	24.9315				Relative enzyme activity
					24.4662
	APS	4.2449		16.0274						4	10	11	12	20	13	15
		2.17687	2.79365	8.21918						With PAP	No PAP	APS	AMP	ADP	ATP	Ppi
		1.95918	1.26152	7.39726	10.5479				Average	100	24.9315	10.5479	4.65753	8.76712	13.4247	23.5616
					4.76311				Std	9.52621	24.4662	4.76311	0.62775	3.08447	10.7191	4.3167
	AMP	1.08844		4.10959					1	110.137	6.16438	16.0274	4.10959	5.75342	22.6027	19.3151
		1.41497	1.23356	5.34247					2	91.2329	16.0274	8.21918	5.34247	8.63014	16.0274	23.4247
		1.19728	0.166261	4.52055	4.65753				3	98.6301	52.6027	7.39726	4.52055	11.9178	1.64384	27.9452
					0.62775
	ATP	5.98639		22.6027
		4.2449	3.55556	16.0274
		0.435374	2.83899	1.64384	13.4247
					10.7191
	Ppi	5.11565		19.3151
		6.20408	6.24036	23.4247
		7.40136	1.14329	27.9452	23.5616
					4.3167
	ADP	1.52381		5.75342
		2.28571	2.322	8.63014
		3.15646	0.816931	11.9178	8.76712
					3.08447
