# Supplementary material for: Assimilatory sulfate reduction in the marine methanogen Methanothermococcus thermolithotrophicus
Source: Nat Microbiol. 2023 Jun 5;8(7):1227–39. doi: 10.1038/s41564-023-01398-8 (PMC10322725; doi:10.1038/s41564-023-01398-8)
Supplement: Supplementary file 8 — Statistical source data. [file 41564_2023_1398_MOESM8_ESM.xlsx]

## Sheet: Final
PAPSR activity measurement - coupled assay
Steep slope									Relative activity		1	2	3
All	0.114156	0.00738339		All	0.114156	0.00738339		All	100	6.46782	100.275	93.3991	106.326
No PAPSR	0.00515086	0.00222513		No Mg	0.0836806	0.00312168		No Mg	73.3039	2.73458	70.5746	73.2908	76.0408
No APSK	0.0195326	0.00172089		No Mn	0.0123491	0.00361107		No Mn	10.8178	3.16328	7.17268	12.4332	12.8463
No ATPS	0.00254435	0.000611419		APS	0.00746167	0.000752919		No Sulfate	6.86728	1.01314	7.13759	5.74611	7.71737
No PAPP	0.00338273	0.000687846		APS/APSK	0.0166068	0.00457514		No ATP	5.97824	0.20085	6.20993	5.86206	5.86206
No Pyrophosphatase	0.00832477	0.00540044		No Sulfate	0.00783939	0.00115656		No PAPSR	4.51214	1.94921	4.72569	6.34543	2.46478
No ATP	0.00682451	0.000229282		No ATP	0.00682451	0.000229282		No APSK	17.1105	1.50749	15.3705	18.0375	17.9215
No Sulfate	0.00783939	0.00115656		No PAPSR	0.00515086	0.00222513		No ATPS	2.22884	0.5356	2.84719	1.91954	1.91954
APS/APSK	0.0166068	0.00457514		No APSK	0.0195326	0.00172089		No PAPP	2.96326	0.60255	3.65889	2.61528	2.61528
APS	0.00746167	0.000752919		No ATPS	0.00254435	0.000611419		No Pyrophosphatase	7.29247	4.73077	7.94928	11.6599	2.26741
No Mn	0.0123491	0.00361107		No PAPP	0.00338273	0.000687846		APS	6.53639	0.659554	7.15516	6.61082	5.84246
No Mg	0.0836806	0.00312168		No Pyrophosphatase	0.00832477	0.00540044
								APS/APSK	14.5475	4.0078	10.2663	15.1647	18.2099
APS/APSK	0.0166068	0.00457514
APS	0.00746167	0.000752919
No ATP	0.00682451	0.000229282
No Sulfate	0.00783939	0.00115656
No PPase	0.00832477	0.00540044
No PAPP	0.00338273	0.000687846
No ATPS	0.00254435	0.000611419
No APSK	0.0195326	0.00172089
No PAPSR	0.00515086	0.00222513
No Mn	0.0123491	0.00361107
No Mg	0.0836806	0.00312168
All	0.114156	0.00738339

## Sheet: Table All Cycles
	User: USER
	Path: C:\Program Files (x86)\BMG\Omega\User\Data
	Test ID: 121							Extinction coefficient		8133.33
	Test Name: PAPSr_whole pathway
	Date: 6/17/2021
	Time: 2:57:09 PM
	Absorbance			Absorbance values are displayed as OD				Absorbance values are pathlength corrected based on waterpeak!
	Well	Content	Raw Data (600)	Raw Data (600)	Raw Data (600)	Raw Data (600)	Raw Data (600)	Raw Data (600)	Raw Data (600)	Raw Data (600)	Raw Data (600)	Raw Data (600)	Raw Data (600)	Raw Data (600)	Raw Data (600)	Raw Data (600)	Raw Data (600)	Raw Data (600)	Raw Data (600)	Raw Data (600)	Raw Data (600)	Raw Data (600)	Raw Data (600)	Raw Data (600)	Raw Data (600)	Raw Data (600)	Raw Data (600)	Raw Data (600)	Raw Data (600)	Raw Data (600)	Raw Data (600)	Raw Data (600)	Raw Data (600)	Raw Data (600)	Raw Data (600)	Raw Data (600)	Raw Data (600)	Raw Data (600)	Raw Data (600)	Raw Data (600)	Raw Data (600)	Raw Data (600)	Raw Data (600)	Raw Data (600)	Raw Data (600)	Raw Data (600)	Raw Data (600)	Raw Data (600)	Raw Data (600)
		Time	0 min	0 min 44 s	1 min 28 s	2 min 12 s	2 min 56 s	3 min 40 s	4 min 24 s	5 min 8 s	5 min 52 s	6 min 36 s	7 min 20 s	8 min 4 s	8 min 48 s	9 min 32 s	10 min 16 s	11 min	11 min 44 s	12 min 28 s	13 min 12 s	13 min 56 s	14 min 40 s	15 min 24 s	16 min 8 s	16 min 52 s	17 min 36 s	18 min 20 s	19 min 4 s	19 min 48 s	20 min 32 s	21 min 16 s	22 min	22 min 44 s	23 min 28 s	24 min 12 s	24 min 56 s	25 min 40 s	26 min 24 s	27 min 8 s	27 min 52 s	28 min 36 s	29 min 20 s	30 min 4 s	30 min 48 s	31 min 32 s	32 min 16 s	33 min	33 min 44 s
	A01	Sample X1	1.299	1.324	1.331	1.337	1.324	1.326	1.328	1.329	1.338	1.345	1.341	1.338	1.348	1.347	1.358	1.345	1.344	1.355	1.357	1.371	1.353	1.357	1.359	1.356	1.353	1.346	1.343	1.348	1.355	1.362	1.343	1.35	1.35	1.348	1.35	1.343	1.344	1.338	1.344	1.344	1.345	1.335	1.328	1.329	1.338	1.336	1.325
	A02	Sample X4	1.45	1.442	1.447	1.464	1.462	1.458	1.441	1.443	1.446	1.427	1.408	1.396	1.41	1.366	1.365	1.358	1.34	1.322	1.298	1.29	1.261	1.246	1.234	1.216	1.202	1.186	1.157	1.144	1.124	1.112	1.088	1.064	1.056	1.022	1.011	0.989	0.976	0.958	0.938	0.93	0.906	0.886	0.872	0.847	0.836	0.82	0.799
	A03	Sample X7	1.311	1.32	1.324	1.344	1.335	1.371	1.353	1.356	1.366	1.355	1.355	1.343	1.355	1.348	1.342	1.341	1.341	1.333	1.328	1.34	1.308	1.307	1.303	1.296	1.3	1.283	1.284	1.297	1.274	1.278	1.276	1.258	1.269	1.26	1.25	1.247	1.238	1.241	1.235	1.234	1.227	1.22	1.23	1.221	1.212	1.216	1.212
	A04	Sample X10	1.302	1.288	1.29	1.302	1.287	1.299	1.288	1.285	1.294	1.287	1.275	1.256	1.259	1.248	1.245	1.245	1.23	1.223	1.207	1.202	1.195	1.174	1.171	1.166	1.16	1.133	1.136	1.125	1.123	1.113	1.102	1.092	1.096	1.071	1.07	1.062	1.06	1.048	1.039	1.043	1.029	1.024	1.014	1.009	0.993	1.002	0.987
	A05	Sample X13	1.283	1.256	1.285	1.275	1.285	1.3	1.291	1.297	1.316	1.322	1.305	1.291	1.286	1.296	1.282	1.273	1.269	1.264	1.274	1.268	1.25	1.248	1.243	1.24	1.242	1.233	1.222	1.219	1.225	1.211	1.205	1.197	1.212	1.192	1.183	1.192	1.188	1.177	1.183	1.177	1.175	1.168	1.164	1.162	1.154	1.163	1.156
	A06	Sample X16	1.269	1.271	1.26	1.252	1.265	1.271	1.256	1.264	1.277	1.272	1.268	1.265	1.264	1.271	1.26	1.253	1.252	1.256	1.245	1.25	1.231	1.225	1.22	1.232	1.226	1.227	1.216	1.223	1.231	1.206	1.215	1.206	1.216	1.19	1.202	1.199	1.193	1.191	1.192	1.186	1.185	1.178	1.178	1.173	1.183	1.174	1.167
	A07	Sample X19	1.159	1.138	1.15	1.162	1.162	1.166	1.162	1.164	1.169	1.17	1.161	1.16	1.152	1.159	1.147	1.14	1.135	1.127	1.127	1.128	1.112	1.11	1.108	1.095	1.095	1.08	1.071	1.072	1.066	1.065	1.051	1.039	1.03	1.016	1.026	1.009	1.009	0.994	0.996	0.984	0.983	0.984	0.978	0.963	0.954	0.952	0.933
	A08	Sample X22	2.572	2.528	2.507	2.499	2.494	2.477	2.422	2.425	2.424	2.432	2.396	2.387	2.371	2.353	2.331	2.328	2.328	2.309	2.322	2.327	2.266	2.277	2.271	2.261	2.25	2.243	2.252	2.221	2.257	2.246	2.244	2.219	2.224	2.204	2.214	2.206	2.188	2.188	2.185	2.211	2.184	2.177	2.168	2.171	2.172	2.187	2.17
	A09	Sample X25	1.318	1.3	1.309	1.322	1.312	1.332	1.319	1.331	1.331	1.329	1.315	1.306	1.321	1.298	1.302	1.306	1.291	1.284	1.285	1.278	1.263	1.262	1.255	1.246	1.224	1.227	1.214	1.21	1.206	1.205	1.19	1.196	1.195	1.173	1.178	1.161	1.166	1.155	1.151	1.153	1.134	1.13	1.132	1.115	1.117	1.119	1.109
	A10	Sample X28	1.047	1.013	1.016	1.017	1.013	1.022	1.006	1.008	1.005	1.005	0.986	0.976	0.972	0.97	0.959	0.945	0.925	0.919	0.916	0.912	0.887	0.882	0.876	0.857	0.857	0.854	0.834	0.818	0.796	0.79	0.766	0.75	0.74	0.723	0.715	0.702	0.694	0.677	0.661	0.652	0.635	0.625	0.608	0.593	0.579	0.569	0.554
	A11	Sample X31	0.865	0.848	0.837	0.826	0.81	0.823	0.8	0.802	0.797	0.816	0.789	0.773	0.76	0.75	0.739	0.729	0.717	0.706	0.701	0.697	0.677	0.674	0.662	0.648	0.64	0.626	0.604	0.593	0.579	0.56	0.545	0.528	0.518	0.498	0.485	0.469	0.45	0.432	0.418	0.399	0.367	0.343	0.315	0.292	0.291	0.291	0.293
	A12	Sample X34	1.233	1.23	1.24	1.24	1.235	1.235	1.236	1.238	1.247	1.252	1.227	1.23	1.218	1.219	1.204	1.2	1.194	1.188	1.187	1.182	1.168	1.166	1.16	1.155	1.157	1.145	1.14	1.139	1.13	1.131	1.121	1.113	1.123	1.093	1.093	1.096	1.087	1.087	1.08	1.081	1.069	1.066	1.058	1.055	1.05	1.052	1.047
	B01	Sample X2	1.149	1.134	1.131	1.155	1.156	1.172	1.168	1.174	1.186	1.188	1.188	1.187	1.183	1.183	1.192	1.19	1.19	1.195	1.197	1.201	1.192	1.198	1.191	1.187	1.196	1.187	1.192	1.191	1.192	1.186	1.185	1.184	1.19	1.184	1.182	1.184	1.177	1.181	1.174	1.173	1.174	1.168	1.174	1.164	1.172	1.184	1.177
	B02	Sample X5	1.592	1.585	1.596	1.599	1.607	1.581	1.564	1.558	1.573	1.56	1.539	1.516	1.512	1.503	1.5	1.472	1.453	1.442	1.424	1.418	1.385	1.38	1.357	1.336	1.33	1.304	1.282	1.26	1.255	1.236	1.208	1.195	1.185	1.158	1.149	1.131	1.102	1.08	1.067	1.05	1.022	1.008	0.984	0.968	0.953	0.935	0.914
	B03	Sample X8	1.41	1.385	1.408	1.414	1.415	1.431	1.409	1.42	1.425	1.426	1.409	1.418	1.422	1.413	1.41	1.406	1.404	1.386	1.384	1.388	1.382	1.37	1.364	1.362	1.362	1.35	1.34	1.339	1.34	1.344	1.329	1.321	1.34	1.311	1.317	1.316	1.312	1.285	1.303	1.305	1.289	1.28	1.277	1.276	1.272	1.276	1.267
	B04	Sample X11	1.319	1.326	1.326	1.325	1.328	1.326	1.311	1.323	1.326	1.333	1.322	1.311	1.304	1.299	1.287	1.286	1.278	1.267	1.264	1.256	1.242	1.238	1.223	1.213	1.204	1.194	1.18	1.174	1.182	1.17	1.152	1.148	1.147	1.124	1.126	1.117	1.118	1.102	1.089	1.087	1.077	1.069	1.049	1.051	1.046	1.049	1.034
	B05	Sample X14	1.247	1.233	1.248	1.247	1.242	1.249	1.232	1.237	1.245	1.252	1.247	1.244	1.25	1.262	1.246	1.24	1.234	1.233	1.235	1.232	1.225	1.22	1.224	1.214	1.217	1.212	1.201	1.209	1.212	1.2	1.198	1.195	1.198	1.187	1.199	1.2	1.189	1.179	1.18	1.186	1.186	1.178	1.181	1.169	1.18	1.187	1.168
	B06	Sample X17	1.329	1.321	1.329	1.346	1.347	1.346	1.336	1.346	1.364	1.355	1.352	1.363	1.36	1.349	1.352	1.352	1.336	1.333	1.338	1.336	1.328	1.322	1.319	1.318	1.319	1.311	1.304	1.297	1.316	1.31	1.297	1.292	1.302	1.287	1.294	1.295	1.301	1.276	1.274	1.281	1.272	1.266	1.264	1.265	1.269	1.27	1.267
	B07	Sample X20	1.308	1.299	1.279	1.277	1.289	1.29	1.281	1.292	1.292	1.305	1.29	1.291	1.296	1.278	1.279	1.271	1.257	1.26	1.245	1.255	1.236	1.233	1.227	1.211	1.218	1.199	1.202	1.183	1.183	1.178	1.162	1.15	1.156	1.134	1.138	1.123	1.122	1.111	1.103	1.1	1.086	1.077	1.078	1.062	1.069	1.06	1.049
	B08	Sample X23	2.535	2.523	2.464	2.501	2.481	2.474	2.446	2.433	2.438	2.426	2.392	2.38	2.363	2.357	2.364	2.329	2.335	2.312	2.295	2.318	2.283	2.269	2.274	2.258	2.251	2.244	2.236	2.237	2.258	2.245	2.236	2.217	2.226	2.189	2.219	2.224	2.208	2.204	2.198	2.211	2.186	2.207	2.184	2.184	2.175	2.194	2.166
	B09	Sample X26	1.258	1.263	1.248	1.257	1.25	1.249	1.238	1.248	1.246	1.252	1.249	1.245	1.244	1.244	1.247	1.234	1.234	1.229	1.215	1.228	1.214	1.201	1.203	1.195	1.185	1.193	1.179	1.172	1.176	1.173	1.152	1.157	1.168	1.144	1.146	1.144	1.133	1.134	1.125	1.121	1.114	1.104	1.096	1.097	1.094	1.089	1.081
	B10	Sample X29	1.029	1.016	1.004	0.999	0.996	0.992	0.986	0.983	0.975	0.978	0.97	0.965	0.969	0.964	0.961	0.949	0.937	0.94	0.928	0.921	0.917	0.905	0.887	0.88	0.881	0.863	0.853	0.849	0.844	0.841	0.816	0.807	0.8	0.778	0.773	0.76	0.756	0.738	0.727	0.72	0.708	0.702	0.692	0.677	0.666	0.654	0.638
	B11	Sample X32	0.914	0.89	0.875	0.866	0.854	0.849	0.848	0.844	0.84	0.828	0.817	0.804	0.811	0.802	0.796	0.786	0.778	0.767	0.76	0.753	0.736	0.736	0.723	0.718	0.705	0.687	0.677	0.668	0.651	0.646	0.626	0.614	0.609	0.59	0.575	0.561	0.548	0.562	0.524	0.51	0.493	0.471	0.455	0.442	0.422	0.4	0.377
	B12	Sample X35	1.187	1.19	1.178	1.19	1.193	1.193	1.183	1.18	1.191	1.194	1.176	1.176	1.175	1.175	1.173	1.163	1.157	1.156	1.15	1.156	1.128	1.132	1.125	1.124	1.124	1.107	1.108	1.098	1.096	1.092	1.079	1.093	1.086	1.073	1.082	1.092	1.082	1.079	1.067	1.066	1.05	1.05	1.045	1.043	1.032	1.035	1.026
	C01	Sample X3	1.213	1.201	1.206	1.22	1.224	1.24	1.229	1.249	1.244	1.262	1.254	1.248	1.261	1.264	1.268	1.268	1.268	1.268	1.265	1.275	1.263	1.275	1.26	1.268	1.271	1.272	1.265	1.267	1.27	1.272	1.272	1.269	1.269	1.265	1.271	1.265	1.266	1.262	1.262	1.267	1.261	1.262	1.262	1.26	1.258	1.271	1.265
	C02	Sample X6	1.417	1.402	1.408	1.403	1.384	1.387	1.367	1.359	1.361	1.36	1.335	1.331	1.33	1.321	1.317	1.314	1.29	1.281	1.278	1.27	1.235	1.229	1.225	1.202	1.2	1.168	1.158	1.145	1.151	1.134	1.111	1.104	1.094	1.068	1.046	1.04	1.02	1.004	0.985	0.963	0.945	0.935	0.917	0.896	0.883	0.87	0.853
	C03	Sample X9	1.146	1.153	1.158	1.18	1.175	1.176	1.168	1.175	1.184	1.187	1.186	1.173	1.178	1.179	1.169	1.169	1.168	1.17	1.169	1.172	1.162	1.154	1.159	1.153	1.15	1.143	1.136	1.132	1.136	1.133	1.131	1.118	1.13	1.118	1.128	1.122	1.129	1.113	1.118	1.116	1.11	1.112	1.115	1.103	1.098	1.104	1.094
	C04	Sample X12	1.339	1.325	1.298	1.313	1.308	1.307	1.305	1.301	1.3	1.298	1.281	1.278	1.279	1.278	1.264	1.254	1.256	1.24	1.235	1.232	1.204	1.208	1.208	1.184	1.186	1.175	1.169	1.159	1.152	1.146	1.133	1.127	1.116	1.092	1.095	1.07	1.077	1.063	1.049	1.042	1.031	1.021	1.018	1.007	1.001	0.984	0.978
	C05	Sample X15	1.269	1.271	1.269	1.292	1.277	1.299	1.298	1.305	1.315	1.323	1.311	1.312	1.313	1.315	1.313	1.309	1.303	1.302	1.299	1.302	1.284	1.283	1.29	1.286	1.289	1.285	1.272	1.269	1.271	1.275	1.272	1.263	1.268	1.253	1.252	1.248	1.258	1.242	1.246	1.253	1.254	1.245	1.237	1.234	1.23	1.248	1.238
	C06	Sample X18	1.303	1.278	1.307	1.324	1.316	1.311	1.313	1.316	1.341	1.33	1.318	1.314	1.32	1.325	1.316	1.313	1.309	1.308	1.313	1.319	1.301	1.296	1.303	1.302	1.301	1.287	1.279	1.275	1.269	1.265	1.264	1.251	1.256	1.232	1.236	1.238	1.235	1.218	1.223	1.224	1.213	1.202	1.21	1.205	1.207	1.207	1.209
	C07	Sample X21	1.133	1.13	1.139	1.149	1.158	1.162	1.165	1.175	1.178	1.173	1.165	1.173	1.168	1.176	1.18	1.183	1.168	1.168	1.158	1.169	1.157	1.155	1.154	1.149	1.145	1.128	1.13	1.138	1.135	1.136	1.129	1.128	1.124	1.117	1.121	1.117	1.122	1.118	1.108	1.114	1.109	1.094	1.104	1.094	1.095	1.105	1.092
	C08	Sample X24	2.488	2.488	2.458	2.449	2.435	2.434	2.407	2.408	2.403	2.394	2.357	2.327	2.341	2.326	2.321	2.289	2.296	2.266	2.291	2.276	2.238	2.225	2.231	2.238	2.226	2.221	2.195	2.201	2.211	2.194	2.178	2.179	2.161	2.156	2.156	2.152	2.137	2.138	2.123	2.124	2.129	2.098	2.109	2.106	2.115	2.131	2.102
	C09	Sample X27	1.25	1.25	1.262	1.268	1.27	1.285	1.27	1.278	1.278	1.283	1.265	1.268	1.267	1.262	1.261	1.256	1.247	1.25	1.243	1.24	1.22	1.218	1.227	1.209	1.209	1.196	1.183	1.172	1.171	1.171	1.15	1.144	1.145	1.131	1.131	1.14	1.13	1.115	1.112	1.11	1.104	1.1	1.103	1.088	1.085	1.09	1.082
	C10	Sample X30	1.088	1.106	1.098	1.098	1.106	1.074	1.071	1.064	1.056	1.066	1.049	1.035	1.026	1.02	1.021	0.996	0.977	0.984	0.976	0.962	0.957	0.939	0.925	0.913	0.907	0.897	0.885	0.881	0.869	0.851	0.821	0.818	0.814	0.778	0.778	0.763	0.753	0.741	0.721	0.712	0.7	0.678	0.67	0.649	0.638	0.626	0.606
	C11	Sample X33	0.873	0.876	0.831	0.844	0.845	0.845	0.844	0.844	0.844	0.828	0.812	0.806	0.803	0.803	0.794	0.791	0.783	0.779	0.776	0.771	0.748	0.747	0.735	0.727	0.702	0.69	0.675	0.674	0.667	0.658	0.647	0.629	0.621	0.603	0.59	0.573	0.571	0.576	0.539	0.519	0.496	0.478	0.459	0.433	0.413	0.395	0.373
	C12	Sample X36	1.308	1.292	1.267	1.275	1.26	1.27	1.26	1.257	1.27	1.264	1.262	1.258	1.251	1.253	1.255	1.252	1.24	1.243	1.236	1.241	1.235	1.218	1.228	1.213	1.221	1.214	1.207	1.208	1.21	1.211	1.198	1.186	1.188	1.18	1.186	1.181	1.182	1.178	1.174	1.176	1.166	1.164	1.16	1.155	1.16	1.17	1.168
	D01	Sample X37	1.172	1.165	1.156	1.171	1.179	1.193	1.184	1.198	1.215	1.212	1.198	1.197	1.196	1.189	1.189	1.189	1.181	1.179	1.162	1.164	1.141	1.13	1.143	1.124	1.122	1.11	1.105	1.103	1.092	1.097	1.089	1.077	1.081	1.06	1.063	1.058	1.047	1.05	1.046	1.037	1.035	1.017	1.016	1.012	1.017	1.01	1
	D02	Sample X40	0.884	0.884	0.873	0.903	0.871	0.873	0.866	0.868	0.873	0.874	0.866	0.858	0.864	0.862	0.858	0.858	0.852	0.847	0.847	0.849	0.836	0.827	0.831	0.819	0.822	0.812	0.812	0.805	0.804	0.796	0.794	0.779	0.785	0.777	0.77	0.765	0.767	0.76	0.758	0.757	0.748	0.742	0.74	0.735	0.73	0.734	0.725
	D03	Sample X43	1.299	1.289	1.294	1.301	1.286	1.299	1.288	1.292	1.288	1.286	1.28	1.275	1.26	1.259	1.258	1.239	1.225	1.227	1.218	1.21	1.19	1.181	1.179	1.157	1.152	1.141	1.129	1.12	1.115	1.098	1.082	1.082	1.079	1.052	1.056	1.044	1.04	1.02	1.013	1.006	0.991	0.976	0.976	0.957	0.955	0.951	0.938
	E01	Sample X38	1.164	1.178	1.172	1.157	1.158	1.152	1.149	1.147	1.146	1.137	1.112	1.113	1.108	1.1	1.095	1.092	1.079	1.071	1.06	1.059	1.028	1.026	1.024	1.01	1.002	0.993	0.981	0.974	0.973	0.95	0.937	0.933	0.93	0.916	0.914	0.9	0.89	0.876	0.873	0.869	0.856	0.848	0.84	0.832	0.819	0.811	0.798
	E02	Sample X41	1.164	1.2	1.159	1.164	1.169	1.176	1.17	1.177	1.167	1.171	1.164	1.156	1.153	1.14	1.15	1.149	1.131	1.124	1.118	1.127	1.098	1.094	1.099	1.087	1.078	1.069	1.064	1.054	1.048	1.045	1.029	1.018	1.025	1.001	1.003	0.999	0.992	0.986	0.987	0.979	0.966	0.95	0.95	0.943	0.929	0.93	0.911
	E03	Sample X44	1.105	1.12	1.102	1.118	1.1	1.109	1.108	1.103	1.112	1.118	1.09	1.098	1.093	1.094	1.094	1.084	1.07	1.073	1.064	1.062	1.049	1.044	1.034	1.03	1.022	1.01	1.005	0.997	0.998	0.983	0.973	0.966	0.964	0.942	0.941	0.93	0.93	0.915	0.905	0.901	0.89	0.884	0.876	0.862	0.861	0.85	0.843
	F01	Sample X39	1.129	1.142	1.137	1.131	1.127	1.146	1.121	1.117	1.112	1.104	1.091	1.085	1.083	1.075	1.069	1.046	1.029	1.016	1.009	0.996	0.971	0.965	0.948	0.928	0.918	0.907	0.892	0.89	0.878	0.869	0.853	0.841	0.832	0.82	0.815	0.802	0.794	0.789	0.774	0.77	0.76	0.747	0.742	0.735	0.734	0.726	0.71
	F02	Sample X42	1.189	1.189	1.177	1.182	1.181	1.204	1.184	1.172	1.181	1.189	1.164	1.169	1.15	1.151	1.145	1.144	1.128	1.122	1.123	1.126	1.104	1.099	1.084	1.072	1.071	1.053	1.044	1.04	1.034	1.028	1.018	1.013	1.006	0.992	0.99	0.981	0.977	0.964	0.961	0.958	0.947	0.945	0.936	0.923	0.931	0.932	0.918
	F03	Sample X45	1.29	1.312	1.302	1.297	1.284	1.285	1.289	1.29	1.288	1.285	1.279	1.285	1.275	1.279	1.261	1.255	1.236	1.229	1.225	1.213	1.202	1.188	1.179	1.172	1.159	1.142	1.144	1.124	1.121	1.109	1.103	1.088	1.078	1.056	1.068	1.05	1.025	1.003	0.969	0.971	0.951	0.955	0.94	0.913	0.914	0.915	0.896
		Time	0	0.44	1.28	2.12	2.56	3.4	4.24	5.08	5.52	6.36	7.2	8.04	8.48	9.32	10.16	11	11.44	12.28	13.12	13.56	14.4	15.24	16.08	16.52	17.36	18.2	19.04	19.48	20.32	21.16	22	22.44	23.28	24.12	24.56	25.4	26.24	27.08	27.52	28.36	29.2	30.04	30.48	31.32	32.16	33	33.44
Blank	A01	Sample X1	1.299	1.324	1.331	1.337	1.324	1.326	1.328	1.329	1.338	1.345	1.341	1.338	1.348	1.347	1.358	1.345	1.344	1.355	1.357	1.371	1.353	1.357	1.359	1.356	1.353	1.346	1.343	1.348	1.355	1.362	1.343	1.35	1.35	1.348	1.35	1.343	1.344	1.338	1.344	1.344	1.345	1.335	1.328	1.329	1.338	1.336	1.325
	B01	Sample X2	1.149	1.134	1.131	1.155	1.156	1.172	1.168	1.174	1.186	1.188	1.188	1.187	1.183	1.183	1.192	1.19	1.19	1.195	1.197	1.201	1.192	1.198	1.191	1.187	1.196	1.187	1.192	1.191	1.192	1.186	1.185	1.184	1.19	1.184	1.182	1.184	1.177	1.181	1.174	1.173	1.174	1.168	1.174	1.164	1.172	1.184	1.177
	C01	Sample X3	1.213	1.201	1.206	1.22	1.224	1.24	1.229	1.249	1.244	1.262	1.254	1.248	1.261	1.264	1.268	1.268	1.268	1.268	1.265	1.275	1.263	1.275	1.26	1.268	1.271	1.272	1.265	1.267	1.27	1.272	1.272	1.269	1.269	1.265	1.271	1.265	1.266	1.262	1.262	1.267	1.261	1.262	1.262	1.26	1.258	1.271	1.265
			1.22033	1.21967	1.22267	1.23733	1.23467	1.246	1.24167	1.25067	1.256	1.265	1.261	1.25767	1.264	1.26467	1.27267	1.26767	1.26733	1.27267	1.273	1.28233	1.26933	1.27667	1.27	1.27033	1.27333	1.26833	1.26667	1.26867	1.27233	1.27333	1.26667	1.26767	1.26967	1.26567	1.26767	1.264	1.26233	1.26033	1.26	1.26133	1.26	1.255	1.25467	1.251	1.256	1.26367	1.25567
			0.0752684	0.0963656	0.101036	0.0922298	0.0845064	0.0771751	0.0807486	0.0775134	0.0767072	0.078543	0.0767398	0.0759627	0.0825409	0.082002	0.0830983	0.0775005	0.0770022	0.080102	0.0802994	0.0852369	0.0806866	0.0795131	0.0844452	0.0845242	0.078526	0.0795634	0.0755138	0.0785133	0.081525	0.0880076	0.0791349	0.083008	0.0800021	0.082002	0.0840496	0.0795047	0.0835604	0.0785133	0.0850176	0.0856407	0.0855044	0.0837198	0.0772615	0.0828674	0.0830181	0.0762649	0.0744401
All	A02	Sample X4	1.45	1.442	1.447	1.464	1.462	1.458	1.441	1.443	1.446	1.427	1.408	1.396	1.41	1.366	1.365	1.358	1.34	1.322	1.298	1.29	1.261	1.246	1.234	1.216	1.202	1.186	1.157	1.144	1.124	1.112	1.088	1.064	1.056	1.022	1.011	0.989	0.976	0.958	0.938	0.93	0.906	0.886	0.872	0.847	0.836	0.82	0.799
	B02	Sample X5	1.592	1.585	1.596	1.599	1.607	1.581	1.564	1.558	1.573	1.56	1.539	1.516	1.512	1.503	1.5	1.472	1.453	1.442	1.424	1.418	1.385	1.38	1.357	1.336	1.33	1.304	1.282	1.26	1.255	1.236	1.208	1.195	1.185	1.158	1.149	1.131	1.102	1.08	1.067	1.05	1.022	1.008	0.984	0.968	0.953	0.935	0.914
	C02	Sample X6	1.417	1.402	1.408	1.403	1.384	1.387	1.367	1.359	1.361	1.36	1.335	1.331	1.33	1.321	1.317	1.314	1.29	1.281	1.278	1.27	1.235	1.229	1.225	1.202	1.2	1.168	1.158	1.145	1.151	1.134	1.111	1.104	1.094	1.068	1.046	1.04	1.02	1.004	0.985	0.963	0.945	0.935	0.917	0.896	0.883	0.87	0.853
			1.48633	1.47633	1.48367	1.48867	1.48433	1.47533	1.45733	1.45333	1.46	1.449	1.42733	1.41433	1.41733	1.39667	1.394	1.38133	1.361	1.34833	1.33333	1.326	1.29367	1.285	1.272	1.25133	1.244	1.21933	1.199	1.183	1.17667	1.16067	1.13567	1.121	1.11167	1.08267	1.06867	1.05333	1.03267	1.014	0.996667	0.981	0.957667	0.943	0.924333	0.903667	0.890667	0.875	0.855333
			0.0929857	0.0962098	0.0992186	0.100301	0.113165	0.0981546	0.0995105	0.0999016	0.106691	0.101799	0.103365	0.0938527	0.0912213	0.0947963	0.0948841	0.0815434	0.0835045	0.083668	0.0791539	0.0802994	0.0801582	0.0827103	0.0737496	0.0736569	0.0744849	0.0738738	0.0718818	0.0666858	0.0691689	0.0661614	0.0636894	0.0671342	0.0662898	0.0691761	0.0717379	0.0719328	0.0639479	0.0616117	0.0652865	0.0619919	0.0590282	0.0613922	0.056359	0.0608632	0.0588756	0.0576628	0.0575355
No PAPSR	A03	Sample X7	1.311	1.32	1.324	1.344	1.335	1.371	1.353	1.356	1.366	1.355	1.355	1.343	1.355	1.348	1.342	1.341	1.341	1.333	1.328	1.34	1.308	1.307	1.303	1.296	1.3	1.283	1.284	1.297	1.274	1.278	1.276	1.258	1.269	1.26	1.25	1.247	1.238	1.241	1.235	1.234	1.227	1.22	1.23	1.221	1.212	1.216	1.212
	B03	Sample X8	1.41	1.385	1.408	1.414	1.415	1.431	1.409	1.42	1.425	1.426	1.409	1.418	1.422	1.413	1.41	1.406	1.404	1.386	1.384	1.388	1.382	1.37	1.364	1.362	1.362	1.35	1.34	1.339	1.34	1.344	1.329	1.321	1.34	1.311	1.317	1.316	1.312	1.285	1.303	1.305	1.289	1.28	1.277	1.276	1.272	1.276	1.267
	C03	Sample X9	1.146	1.153	1.158	1.18	1.175	1.176	1.168	1.175	1.184	1.187	1.186	1.173	1.178	1.179	1.169	1.169	1.168	1.17	1.169	1.172	1.162	1.154	1.159	1.153	1.15	1.143	1.136	1.132	1.136	1.133	1.131	1.118	1.13	1.118	1.128	1.122	1.129	1.113	1.118	1.116	1.11	1.112	1.115	1.103	1.098	1.104	1.094
			1.289	1.286	1.29667	1.31267	1.30833	1.326	1.31	1.317	1.325	1.32267	1.31667	1.31133	1.31833	1.31333	1.307	1.30533	1.30433	1.29633	1.29367	1.3	1.284	1.277	1.27533	1.27033	1.27067	1.25867	1.25333	1.256	1.25	1.25167	1.24533	1.23233	1.24633	1.22967	1.23167	1.22833	1.22633	1.213	1.21867	1.21833	1.20867	1.204	1.20733	1.2	1.194	1.19867	1.191
			0.133368	0.119679	0.127222	0.120106	0.122202	0.133323	0.126123	0.127071	0.125622	0.122737	0.116337	0.125532	0.126065	0.12079	0.124254	0.12246	0.122198	0.112571	0.111536	0.11342	0.111946	0.111081	0.105263	0.106838	0.109002	0.105624	0.105401	0.109421	0.104096	0.107937	0.1025	0.103905	0.106819	0.100012	0.0958245	0.0983379	0.0920561	0.0893532	0.0935753	0.095469	0.0908974	0.0851352	0.0833447	0.0883912	0.0883855	0.0873002	0.0883912
no APSK	A04	Sample X10	1.302	1.288	1.29	1.302	1.287	1.299	1.288	1.285	1.294	1.287	1.275	1.256	1.259	1.248	1.245	1.245	1.23	1.223	1.207	1.202	1.195	1.174	1.171	1.166	1.16	1.133	1.136	1.125	1.123	1.113	1.102	1.092	1.096	1.071	1.07	1.062	1.06	1.048	1.039	1.043	1.029	1.024	1.014	1.009	0.993	1.002	0.987
	B04	Sample X11	1.319	1.326	1.326	1.325	1.328	1.326	1.311	1.323	1.326	1.333	1.322	1.311	1.304	1.299	1.287	1.286	1.278	1.267	1.264	1.256	1.242	1.238	1.223	1.213	1.204	1.194	1.18	1.174	1.182	1.17	1.152	1.148	1.147	1.124	1.126	1.117	1.118	1.102	1.089	1.087	1.077	1.069	1.049	1.051	1.046	1.049	1.034
	C04	Sample X12	1.339	1.325	1.298	1.313	1.308	1.307	1.305	1.301	1.3	1.298	1.281	1.278	1.279	1.278	1.264	1.254	1.256	1.24	1.235	1.232	1.204	1.208	1.208	1.184	1.186	1.175	1.169	1.159	1.152	1.146	1.133	1.127	1.116	1.092	1.095	1.07	1.077	1.063	1.049	1.042	1.031	1.021	1.018	1.007	1.001	0.984	0.978
			1.32	1.313	1.30467	1.31333	1.30767	1.31067	1.30133	1.303	1.30667	1.306	1.29267	1.28167	1.28067	1.275	1.26533	1.26167	1.25467	1.24333	1.23533	1.23	1.21367	1.20667	1.20067	1.18767	1.18333	1.16733	1.16167	1.15267	1.15233	1.143	1.129	1.12233	1.11967	1.09567	1.097	1.083	1.085	1.071	1.059	1.05733	1.04567	1.038	1.027	1.02233	1.01333	1.01167	0.999667
			0.0185203	0.0216564	0.0189033	0.0115036	0.020502	0.0138684	0.0119304	0.0190788	0.0170098	0.0240208	0.0255799	0.0276827	0.0225462	0.025632	0.0210317	0.0215484	0.0240278	0.0221886	0.0285015	0.0270555	0.0249466	0.0320208	0.0267644	0.0237136	0.0221209	0.0312143	0.0228983	0.0251064	0.0295014	0.0286182	0.0252389	0.0282902	0.025697	0.0266896	0.0280535	0.0297153	0.0298161	0.0278747	0.0264575	0.025697	0.0271539	0.0268887	0.0191572	0.0248462	0.0285715	0.0335609	0.0300721
no ATPS	A05	Sample X13	1.283	1.256	1.285	1.275	1.285	1.3	1.291	1.297	1.316	1.322	1.305	1.291	1.286	1.296	1.282	1.273	1.269	1.264	1.274	1.268	1.25	1.248	1.243	1.24	1.242	1.233	1.222	1.219	1.225	1.211	1.205	1.197	1.212	1.192	1.183	1.192	1.188	1.177	1.183	1.177	1.175	1.168	1.164	1.162	1.154	1.163	1.156
	B05	Sample X14	1.247	1.233	1.248	1.247	1.242	1.249	1.232	1.237	1.245	1.252	1.247	1.244	1.25	1.262	1.246	1.24	1.234	1.233	1.235	1.232	1.225	1.22	1.224	1.214	1.217	1.212	1.201	1.209	1.212	1.2	1.198	1.195	1.198	1.187	1.199	1.2	1.189	1.179	1.18	1.186	1.186	1.178	1.181	1.169	1.18	1.187	1.168
	C05	Sample X15	1.269	1.271	1.269	1.292	1.277	1.299	1.298	1.305	1.315	1.323	1.311	1.312	1.313	1.315	1.313	1.309	1.303	1.302	1.299	1.302	1.284	1.283	1.29	1.286	1.289	1.285	1.272	1.269	1.271	1.275	1.272	1.263	1.268	1.253	1.252	1.248	1.258	1.242	1.246	1.253	1.254	1.245	1.237	1.234	1.23	1.248	1.238
			1.26633	1.25333	1.26733	1.27133	1.268	1.28267	1.27367	1.27967	1.292	1.299	1.28767	1.28233	1.283	1.291	1.28033	1.274	1.26867	1.26633	1.26933	1.26733	1.253	1.25033	1.25233	1.24667	1.24933	1.24333	1.23167	1.23233	1.236	1.22867	1.225	1.21833	1.226	1.21067	1.21133	1.21333	1.21167	1.19933	1.203	1.20533	1.205	1.197	1.194	1.18833	1.188	1.19933	1.18733
			0.0181475	0.0191398	0.0185562	0.022723	0.0228692	0.0291605	0.0362537	0.0371663	0.0407063	0.0407063	0.0353459	0.0348186	0.031607	0.0268514	0.0335311	0.0345109	0.0345012	0.0345591	0.0322542	0.0350048	0.0296142	0.0315647	0.0339755	0.03646	0.0365559	0.037581	0.0364737	0.0321455	0.031	0.040501	0.0408534	0.0386954	0.0370405	0.0367469	0.0361156	0.0302875	0.040129	0.0369639	0.0372693	0.0415251	0.0427902	0.0418688	0.0381969	0.0397031	0.0386264	0.0438216	0.0442869
no PAPP	A06	Sample X16	1.269	1.271	1.26	1.252	1.265	1.271	1.256	1.264	1.277	1.272	1.268	1.265	1.264	1.271	1.26	1.253	1.252	1.256	1.245	1.25	1.231	1.225	1.22	1.232	1.226	1.227	1.216	1.223	1.231	1.206	1.215	1.206	1.216	1.19	1.202	1.199	1.193	1.191	1.192	1.186	1.185	1.178	1.178	1.173	1.183	1.174	1.167
	B06	Sample X17	1.329	1.321	1.329	1.346	1.347	1.346	1.336	1.346	1.364	1.355	1.352	1.363	1.36	1.349	1.352	1.352	1.336	1.333	1.338	1.336	1.328	1.322	1.319	1.318	1.319	1.311	1.304	1.297	1.316	1.31	1.297	1.292	1.302	1.287	1.294	1.295	1.301	1.276	1.274	1.281	1.272	1.266	1.264	1.265	1.269	1.27	1.267
	C06	Sample X18	1.303	1.278	1.307	1.324	1.316	1.311	1.313	1.316	1.341	1.33	1.318	1.314	1.32	1.325	1.316	1.313	1.309	1.308	1.313	1.319	1.301	1.296	1.303	1.302	1.301	1.287	1.279	1.275	1.269	1.265	1.264	1.251	1.256	1.232	1.236	1.238	1.235	1.218	1.223	1.224	1.213	1.202	1.21	1.205	1.207	1.207	1.209
			1.30033	1.29	1.29867	1.30733	1.30933	1.30933	1.30167	1.30867	1.32733	1.319	1.31267	1.314	1.31467	1.315	1.30933	1.306	1.299	1.299	1.29867	1.30167	1.28667	1.281	1.28067	1.284	1.282	1.275	1.26633	1.265	1.272	1.26033	1.25867	1.24967	1.258	1.23633	1.244	1.244	1.243	1.22833	1.22967	1.23033	1.22333	1.21533	1.21733	1.21433	1.21967	1.217	1.21433
			0.0300888	0.027074	0.0352467	0.0491664	0.0414045	0.0375278	0.0411866	0.041489	0.0450814	0.0425793	0.0422532	0.049	0.0482217	0.03995	0.0463609	0.0498698	0.0428836	0.039281	0.0481283	0.0455448	0.0500633	0.0502096	0.0531445	0.0457384	0.0493254	0.0432666	0.0453468	0.038	0.0425793	0.0521568	0.0412593	0.0430155	0.0430349	0.048645	0.0465188	0.0482804	0.0544426	0.0434319	0.0414045	0.0478156	0.044411	0.0454899	0.0434665	0.0467047	0.0443772	0.048775	0.0502129
No Pyrophosphatase	A07	Sample X19	1.159	1.138	1.15	1.162	1.162	1.166	1.162	1.164	1.169	1.17	1.161	1.16	1.152	1.159	1.147	1.14	1.135	1.127	1.127	1.128	1.112	1.11	1.108	1.095	1.095	1.08	1.071	1.072	1.066	1.065	1.051	1.039	1.03	1.016	1.026	1.009	1.009	0.994	0.996	0.984	0.983	0.984	0.978	0.963	0.954	0.952	0.933
	B07	Sample X20	1.308	1.299	1.279	1.277	1.289	1.29	1.281	1.292	1.292	1.305	1.29	1.291	1.296	1.278	1.279	1.271	1.257	1.26	1.245	1.255	1.236	1.233	1.227	1.211	1.218	1.199	1.202	1.183	1.183	1.178	1.162	1.15	1.156	1.134	1.138	1.123	1.122	1.111	1.103	1.1	1.086	1.077	1.078	1.062	1.069	1.06	1.049
	C07	Sample X21	1.133	1.13	1.139	1.149	1.158	1.162	1.165	1.175	1.178	1.173	1.165	1.173	1.168	1.176	1.18	1.183	1.168	1.168	1.158	1.169	1.157	1.155	1.154	1.149	1.145	1.128	1.13	1.138	1.135	1.136	1.129	1.128	1.124	1.117	1.121	1.117	1.122	1.118	1.108	1.114	1.109	1.094	1.104	1.094	1.095	1.105	1.092
			1.2	1.189	1.18933	1.196	1.203	1.206	1.20267	1.21033	1.213	1.216	1.20533	1.208	1.20533	1.20433	1.202	1.198	1.18667	1.185	1.17667	1.184	1.16833	1.166	1.163	1.15167	1.15267	1.13567	1.13433	1.131	1.128	1.12633	1.114	1.10567	1.10333	1.089	1.095	1.083	1.08433	1.07433	1.069	1.066	1.05933	1.05167	1.05333	1.03967	1.03933	1.039	1.02467
			0.0944299	0.0953467	0.0778481	0.0704486	0.074505	0.0727736	0.0678552	0.0709389	0.0685638	0.0770909	0.0733508	0.0721734	0.0789261	0.064361	0.068695	0.0667757	0.0631057	0.0681102	0.0611746	0.0648151	0.0627721	0.0622334	0.0600083	0.058046	0.0618574	0.0598693	0.0656074	0.0558301	0.0588133	0.0571168	0.057	0.0587736	0.065493	0.0637887	0.0603573	0.0641561	0.0652406	0.0696587	0.0632693	0.0713583	0.0670994	0.0592143	0.0665232	0.0682959	0.0750355	0.0786321	0.0822456
No ATP	A08	Sample X22	2.572	2.528	2.507	2.499	2.494	2.477	2.422	2.425	2.424	2.432	2.396	2.387	2.371	2.353	2.331	2.328	2.328	2.309	2.322	2.327	2.266	2.277	2.271	2.261	2.25	2.243	2.252	2.221	2.257	2.246	2.244	2.219	2.224	2.204	2.214	2.206	2.188	2.188	2.185	2.211	2.184	2.177	2.168	2.171	2.172	2.187	2.17
	B08	Sample X23	2.535	2.523	2.464	2.501	2.481	2.474	2.446	2.433	2.438	2.426	2.392	2.38	2.363	2.357	2.364	2.329	2.335	2.312	2.295	2.318	2.283	2.269	2.274	2.258	2.251	2.244	2.236	2.237	2.258	2.245	2.236	2.217	2.226	2.189	2.219	2.224	2.208	2.204	2.198	2.211	2.186	2.207	2.184	2.184	2.175	2.194	2.166
	C08	Sample X24	2.488	2.488	2.458	2.449	2.435	2.434	2.407	2.408	2.403	2.394	2.357	2.327	2.341	2.326	2.321	2.289	2.296	2.266	2.291	2.276	2.238	2.225	2.231	2.238	2.226	2.221	2.195	2.201	2.211	2.194	2.178	2.179	2.161	2.156	2.156	2.152	2.137	2.138	2.123	2.124	2.129	2.098	2.109	2.106	2.115	2.131	2.102
			2.53167	2.513	2.47633	2.483	2.47	2.46167	2.425	2.422	2.42167	2.41733	2.38167	2.36467	2.35833	2.34533	2.33867	2.31533	2.31967	2.29567	2.30267	2.307	2.26233	2.257	2.25867	2.25233	2.24233	2.236	2.22767	2.21967	2.242	2.22833	2.21933	2.205	2.20367	2.183	2.19633	2.194	2.17767	2.17667	2.16867	2.182	2.16633	2.16067	2.15367	2.15367	2.154	2.17067	2.146
			0.0420991	0.0217945	0.026727	0.0294618	0.031	0.0240069	0.0196723	0.0127671	0.0176163	0.0204287	0.0214554	0.0328075	0.0155349	0.0168622	0.0225019	0.0228108	0.0207926	0.0257358	0.0168622	0.0272213	0.022723	0.028	0.0240069	0.0125033	0.0141539	0.013	0.0293995	0.018037	0.0268514	0.0297377	0.0360185	0.0225389	0.0369639	0.0245561	0.035019	0.03747	0.0366106	0.0344287	0.0400791	0.0502295	0.0323471	0.0563057	0.0395011	0.0417892	0.0338083	0.0345302	0.0381576
No SO4	A09	Sample X25	1.318	1.3	1.309	1.322	1.312	1.332	1.319	1.331	1.331	1.329	1.315	1.306	1.321	1.298	1.302	1.306	1.291	1.284	1.285	1.278	1.263	1.262	1.255	1.246	1.224	1.227	1.214	1.21	1.206	1.205	1.19	1.196	1.195	1.173	1.178	1.161	1.166	1.155	1.151	1.153	1.134	1.13	1.132	1.115	1.117	1.119	1.109
	B09	Sample X26	1.258	1.263	1.248	1.257	1.25	1.249	1.238	1.248	1.246	1.252	1.249	1.245	1.244	1.244	1.247	1.234	1.234	1.229	1.215	1.228	1.214	1.201	1.203	1.195	1.185	1.193	1.179	1.172	1.176	1.173	1.152	1.157	1.168	1.144	1.146	1.144	1.133	1.134	1.125	1.121	1.114	1.104	1.096	1.097	1.094	1.089	1.081
	C09	Sample X27	1.25	1.25	1.262	1.268	1.27	1.285	1.27	1.278	1.278	1.283	1.265	1.268	1.267	1.262	1.261	1.256	1.247	1.25	1.243	1.24	1.22	1.218	1.227	1.209	1.209	1.196	1.183	1.172	1.171	1.171	1.15	1.144	1.145	1.131	1.131	1.14	1.13	1.115	1.112	1.11	1.104	1.1	1.103	1.088	1.085	1.09	1.082
			1.27533	1.271	1.273	1.28233	1.27733	1.28867	1.27567	1.28567	1.285	1.288	1.27633	1.273	1.27733	1.268	1.27	1.26533	1.25733	1.25433	1.24767	1.24867	1.23233	1.227	1.22833	1.21667	1.206	1.20533	1.192	1.18467	1.18433	1.183	1.164	1.16567	1.16933	1.14933	1.15167	1.14833	1.143	1.13467	1.12933	1.128	1.11733	1.11133	1.11033	1.1	1.09867	1.09933	1.09067
			0.0371663	0.0259422	0.0319531	0.0347898	0.0316439	0.0416213	0.0407962	0.0420278	0.0429302	0.0387427	0.0344287	0.0308058	0.0395264	0.0274955	0.0285832	0.0368963	0.0298719	0.0277549	0.0352326	0.0261024	0.026727	0.0314802	0.0260256	0.0263502	0.0196723	0.0188237	0.0191572	0.0219393	0.0189297	0.0190788	0.0225389	0.0270617	0.0250267	0.0215019	0.0240069	0.0111505	0.019975	0.0200083	0.0198578	0.0223383	0.0152753	0.0162891	0.0190875	0.0137477	0.0165025	0.0170392	0.015885
0.05 mM MoO4	A10	Sample X28	1.047	1.013	1.016	1.017	1.013	1.022	1.006	1.008	1.005	1.005	0.986	0.976	0.972	0.97	0.959	0.945	0.925	0.919	0.916	0.912	0.887	0.882	0.876	0.857	0.857	0.854	0.834	0.818	0.796	0.79	0.766	0.75	0.74	0.723	0.715	0.702	0.694	0.677	0.661	0.652	0.635	0.625	0.608	0.593	0.579	0.569	0.554
	B10	Sample X29	1.029	1.016	1.004	0.999	0.996	0.992	0.986	0.983	0.975	0.978	0.97	0.965	0.969	0.964	0.961	0.949	0.937	0.94	0.928	0.921	0.917	0.905	0.887	0.88	0.881	0.863	0.853	0.849	0.844	0.841	0.816	0.807	0.8	0.778	0.773	0.76	0.756	0.738	0.727	0.72	0.708	0.702	0.692	0.677	0.666	0.654	0.638
	C10	Sample X30	1.088	1.106	1.098	1.098	1.106	1.074	1.071	1.064	1.056	1.066	1.049	1.035	1.026	1.02	1.021	0.996	0.977	0.984	0.976	0.962	0.957	0.939	0.925	0.913	0.907	0.897	0.885	0.881	0.869	0.851	0.821	0.818	0.814	0.778	0.778	0.763	0.753	0.741	0.721	0.712	0.7	0.678	0.67	0.649	0.638	0.626	0.606
			1.05467	1.045	1.03933	1.038	1.03833	1.02933	1.021	1.01833	1.012	1.01633	1.00167	0.992	0.989	0.984667	0.980333	0.963333	0.946333	0.947667	0.94	0.931667	0.920333	0.908667	0.896	0.883333	0.881667	0.871333	0.857333	0.849333	0.836333	0.827333	0.801	0.791667	0.784667	0.759667	0.755333	0.741667	0.734333	0.718667	0.703	0.694667	0.681	0.668333	0.656667	0.639667	0.627667	0.616333	0.599333
			0.0302379	0.0528488	0.0511599	0.0527352	0.0592143	0.041489	0.044441	0.0414769	0.0409512	0.0450814	0.0417652	0.0376431	0.032078	0.0307463	0.0352326	0.0283608	0.0272274	0.0331713	0.031749	0.0266521	0.0351188	0.0286764	0.0257099	0.0281484	0.0250067	0.0226789	0.0257747	0.0315013	0.037099	0.0327159	0.0304138	0.0365011	0.0393107	0.0317543	0.035019	0.0343851	0.0349619	0.0361156	0.0364966	0.0371663	0.0400375	0.0393997	0.0435584	0.0427707	0.044411	0.0433167	0.042395
0.5 mM MoO4	A11	Sample X31	0.865	0.848	0.837	0.826	0.81	0.823	0.8	0.802	0.797	0.816	0.789	0.773	0.76	0.75	0.739	0.729	0.717	0.706	0.701	0.697	0.677	0.674	0.662	0.648	0.64	0.626	0.604	0.593	0.579	0.56	0.545	0.528	0.518	0.498	0.485	0.469	0.45	0.432	0.418	0.399	0.367	0.343	0.315	0.292	0.291	0.291	0.293
	B11	Sample X32	0.914	0.89	0.875	0.866	0.854	0.849	0.848	0.844	0.84	0.828	0.817	0.804	0.811	0.802	0.796	0.786	0.778	0.767	0.76	0.753	0.736	0.736	0.723	0.718	0.705	0.687	0.677	0.668	0.651	0.646	0.626	0.614	0.609	0.59	0.575	0.561	0.548	0.562	0.524	0.51	0.493	0.471	0.455	0.442	0.422	0.4	0.377
	C11	Sample X33	0.873	0.876	0.831	0.844	0.845	0.845	0.844	0.844	0.844	0.828	0.812	0.806	0.803	0.803	0.794	0.791	0.783	0.779	0.776	0.771	0.748	0.747	0.735	0.727	0.702	0.69	0.675	0.674	0.667	0.658	0.647	0.629	0.621	0.603	0.59	0.573	0.571	0.576	0.539	0.519	0.496	0.478	0.459	0.433	0.413	0.395	0.373
			0.884	0.871333	0.847667	0.845333	0.836333	0.839	0.830667	0.83	0.827	0.824	0.806	0.794333	0.791333	0.785	0.776333	0.768667	0.759333	0.750667	0.745667	0.740333	0.720333	0.719	0.706667	0.697667	0.682333	0.667667	0.652	0.645	0.632333	0.621333	0.606	0.590333	0.582667	0.563667	0.55	0.534333	0.523	0.523333	0.493667	0.476	0.452	0.430667	0.409667	0.389	0.375333	0.362	0.347667
			0.0262869	0.0213854	0.0238607	0.0200333	0.0232451	0.014	0.0266333	0.0242487	0.0260576	0.0069282	0.0149332	0.0185023	0.0274287	0.030315	0.0323471	0.0344432	0.0367469	0.039145	0.0395011	0.0385919	0.0380044	0.0393573	0.039145	0.0432474	0.0366924	0.0361156	0.0415812	0.0451331	0.0468757	0.053454	0.0538609	0.0545008	0.0563235	0.0572393	0.0567891	0.0568976	0.0642573	0.0794061	0.0659571	0.0668356	0.0736274	0.0760022	0.0820081	0.0841249	0.0731733	0.0615386	0.0473849
APS	A12	Sample X34	1.233	1.23	1.24	1.24	1.235	1.235	1.236	1.238	1.247	1.252	1.227	1.23	1.218	1.219	1.204	1.2	1.194	1.188	1.187	1.182	1.168	1.166	1.16	1.155	1.157	1.145	1.14	1.139	1.13	1.131	1.121	1.113	1.123	1.093	1.093	1.096	1.087	1.087	1.08	1.081	1.069	1.066	1.058	1.055	1.05	1.052	1.047
	B12	Sample X35	1.187	1.19	1.178	1.19	1.193	1.193	1.183	1.18	1.191	1.194	1.176	1.176	1.175	1.175	1.173	1.163	1.157	1.156	1.15	1.156	1.128	1.132	1.125	1.124	1.124	1.107	1.108	1.098	1.096	1.092	1.079	1.093	1.086	1.073	1.082	1.092	1.082	1.079	1.067	1.066	1.05	1.05	1.045	1.043	1.032	1.035	1.026
	C12	Sample X36	1.308	1.292	1.267	1.275	1.26	1.27	1.26	1.257	1.27	1.264	1.262	1.258	1.251	1.253	1.255	1.252	1.24	1.243	1.236	1.241	1.235	1.218	1.228	1.213	1.221	1.214	1.207	1.208	1.21	1.211	1.198	1.186	1.188	1.18	1.186	1.181	1.182	1.178	1.174	1.176	1.166	1.164	1.16	1.155	1.16	1.17	1.168
			1.24267	1.23733	1.22833	1.235	1.22933	1.23267	1.22633	1.225	1.236	1.23667	1.22167	1.22133	1.21467	1.21567	1.21067	1.205	1.197	1.19567	1.191	1.193	1.177	1.172	1.171	1.164	1.16733	1.15533	1.15167	1.14833	1.14533	1.14467	1.13267	1.13067	1.13233	1.11533	1.12033	1.123	1.117	1.11467	1.107	1.10767	1.095	1.09333	1.08767	1.08433	1.08067	1.08567	1.08033
			0.0610765	0.0513939	0.0456326	0.04272	0.0338575	0.038553	0.0393997	0.0401123	0.0406325	0.0374344	0.0432474	0.0416813	0.0381095	0.0391067	0.0414045	0.0447102	0.0415812	0.0440038	0.0431393	0.0435546	0.0540648	0.0433128	0.0523737	0.0451774	0.0493187	0.0542433	0.0505206	0.0555908	0.0585263	0.0606658	0.0603517	0.0489524	0.0516366	0.0568888	0.0571343	0.0502693	0.0563471	0.0549939	0.0583866	0.0596518	0.0622174	0.0617198	0.0629788	0.0614925	0.0692917	0.0735278	0.0766442
APS + APSk	D01	Sample X37	1.172	1.165	1.156	1.171	1.179	1.193	1.184	1.198	1.215	1.212	1.198	1.197	1.196	1.189	1.189	1.189	1.181	1.179	1.162	1.164	1.141	1.13	1.143	1.124	1.122	1.11	1.105	1.103	1.092	1.097	1.089	1.077	1.081	1.06	1.063	1.058	1.047	1.05	1.046	1.037	1.035	1.017	1.016	1.012	1.017	1.01	1
	E01	Sample X38	1.164	1.178	1.172	1.157	1.158	1.152	1.149	1.147	1.146	1.137	1.112	1.113	1.108	1.1	1.095	1.092	1.079	1.071	1.06	1.059	1.028	1.026	1.024	1.01	1.002	0.993	0.981	0.974	0.973	0.95	0.937	0.933	0.93	0.916	0.914	0.9	0.89	0.876	0.873	0.869	0.856	0.848	0.84	0.832	0.819	0.811	0.798
	F01	Sample X39	1.129	1.142	1.137	1.131	1.127	1.146	1.121	1.117	1.112	1.104	1.091	1.085	1.083	1.075	1.069	1.046	1.029	1.016	1.009	0.996	0.971	0.965	0.948	0.928	0.918	0.907	0.892	0.89	0.878	0.869	0.853	0.841	0.832	0.82	0.815	0.802	0.794	0.789	0.774	0.77	0.76	0.747	0.742	0.735	0.734	0.726	0.71
			1.155	1.16167	1.155	1.153	1.15467	1.16367	1.15133	1.154	1.15767	1.151	1.13367	1.13167	1.129	1.12133	1.11767	1.109	1.09633	1.08867	1.077	1.073	1.04667	1.04033	1.03833	1.02067	1.014	1.00333	0.992667	0.989	0.981	0.972	0.959667	0.950333	0.947667	0.932	0.930667	0.92	0.910333	0.905	0.897667	0.892	0.883667	0.870667	0.866	0.859667	0.856667	0.849	0.836
			0.0228692	0.01823	0.0175214	0.0202978	0.0261598	0.0255799	0.0315647	0.0409512	0.0524817	0.0553444	0.0566951	0.0582866	0.0593549	0.0599194	0.0631295	0.073	0.0774683	0.0829237	0.0779038	0.0848705	0.0865236	0.0834286	0.098287	0.0984344	0.102528	0.101894	0.106978	0.107289	0.107224	0.115581	0.119622	0.118951	0.125437	0.120797	0.124837	0.129167	0.12772	0.132895	0.137667	0.134978	0.139572	0.13642	0.138838	0.140557	0.145211	0.145764	0.148688
no Mn	D02	Sample X40	0.884	0.884	0.873	0.903	0.871	0.873	0.866	0.868	0.873	0.874	0.866	0.858	0.864	0.862	0.858	0.858	0.852	0.847	0.847	0.849	0.836	0.827	0.831	0.819	0.822	0.812	0.812	0.805	0.804	0.796	0.794	0.779	0.785	0.777	0.77	0.765	0.767	0.76	0.758	0.757	0.748	0.742	0.74	0.735	0.73	0.734	0.725
	E02	Sample X41	1.164	1.2	1.159	1.164	1.169	1.176	1.17	1.177	1.167	1.171	1.164	1.156	1.153	1.14	1.15	1.149	1.131	1.124	1.118	1.127	1.098	1.094	1.099	1.087	1.078	1.069	1.064	1.054	1.048	1.045	1.029	1.018	1.025	1.001	1.003	0.999	0.992	0.986	0.987	0.979	0.966	0.95	0.95	0.943	0.929	0.93	0.911
	F02	Sample X42	1.189	1.189	1.177	1.182	1.181	1.204	1.184	1.172	1.181	1.189	1.164	1.169	1.15	1.151	1.145	1.144	1.128	1.122	1.123	1.126	1.104	1.099	1.084	1.072	1.071	1.053	1.044	1.04	1.034	1.028	1.018	1.013	1.006	0.992	0.99	0.981	0.977	0.964	0.961	0.958	0.947	0.945	0.936	0.923	0.931	0.932	0.918
			1.079	1.091	1.06967	1.083	1.07367	1.08433	1.07333	1.07233	1.07367	1.078	1.06467	1.061	1.05567	1.051	1.051	1.05033	1.037	1.031	1.02933	1.034	1.01267	1.00667	1.00467	0.992667	0.990333	0.978	0.973333	0.966333	0.962	0.956333	0.947	0.936667	0.938667	0.923333	0.921	0.915	0.912	0.903333	0.902	0.898	0.887	0.879	0.875333	0.867	0.863333	0.865333	0.851333
			0.169337	0.179352	0.170556	0.156144	0.175617	0.183555	0.179692	0.176976	0.173923	0.176898	0.17205	0.175923	0.165995	0.163771	0.167162	0.166584	0.160222	0.159352	0.157925	0.160215	0.153027	0.155616	0.150587	0.150587	0.145823	0.143983	0.140076	0.139894	0.137011	0.139113	0.132616	0.136566	0.133418	0.126808	0.130931	0.130215	0.125797	0.124617	0.125383	0.12256	0.120752	0.118672	0.117411	0.114752	0.115474	0.113742	0.109464
no Mg	D03	Sample X43	1.299	1.289	1.294	1.301	1.286	1.299	1.288	1.292	1.288	1.286	1.28	1.275	1.26	1.259	1.258	1.239	1.225	1.227	1.218	1.21	1.19	1.181	1.179	1.157	1.152	1.141	1.129	1.12	1.115	1.098	1.082	1.082	1.079	1.052	1.056	1.044	1.04	1.02	1.013	1.006	0.991	0.976	0.976	0.957	0.955	0.951	0.938
	E03	Sample X44	1.105	1.12	1.102	1.118	1.1	1.109	1.108	1.103	1.112	1.118	1.09	1.098	1.093	1.094	1.094	1.084	1.07	1.073	1.064	1.062	1.049	1.044	1.034	1.03	1.022	1.01	1.005	0.997	0.998	0.983	0.973	0.966	0.964	0.942	0.941	0.93	0.93	0.915	0.905	0.901	0.89	0.884	0.876	0.862	0.861	0.85	0.843
	F03	Sample X45	1.29	1.312	1.302	1.297	1.284	1.285	1.289	1.29	1.288	1.285	1.279	1.285	1.275	1.279	1.261	1.255	1.236	1.229	1.225	1.213	1.202	1.188	1.179	1.172	1.159	1.142	1.144	1.124	1.121	1.109	1.103	1.088	1.078	1.056	1.068	1.05	1.025	1.003	0.969	0.971	0.951	0.955	0.94	0.913	0.914	0.915	0.896
			1.23133	1.24033	1.23267	1.23867	1.22333	1.231	1.22833	1.22833	1.22933	1.22967	1.21633	1.21933	1.20933	1.21067	1.20433	1.19267	1.177	1.17633	1.169	1.16167	1.147	1.13767	1.13067	1.11967	1.111	1.09767	1.09267	1.08033	1.078	1.06333	1.05267	1.04533	1.04033	1.01667	1.02167	1.008	0.998333	0.979333	0.962333	0.959333	0.944	0.938333	0.930667	0.910667	0.91	0.905333	0.892333
			0.1095	0.104844	0.113231	0.10452	0.106814	0.105887	0.104213	0.108546	0.101614	0.0967075	0.109409	0.105197	0.101026	0.10153	0.0955632	0.0944475	0.0928278	0.0894949	0.091	0.0863269	0.0850823	0.0811932	0.0837158	0.078015	0.0771557	0.0759232	0.0762911	0.0721965	0.069347	0.0697878	0.0697878	0.0687701	0.0661085	0.0646942	0.0701166	0.0676166	0.0596518	0.056359	0.0543078	0.0534634	0.0508626	0.0482113	0.0506491	0.047543	0.0471275	0.0511892	0.047606
[truncated: 50 more columns]

## Sheet: Sheet1
Blank, All, no PAPSR
		Time	0	0.44	1.28	2.12	2.56	3.4	4.24	5.08	5.52	6.36	7.2	8.04	8.48	9.32	10.16	11	11.44	12.28	13.12	13.56	14.4	15.24	16.08	16.52	17.36	18.2	19.04	19.48	20.32	21.16	22	22.44	23.28	24.12	24.56	25.4	26.24	27.08	27.52	28.36	29.2	30.04	30.48	31.32	32.16	33	33.44
Blank	A01	Sample X1	1.299	1.324	1.331	1.337	1.324	1.326	1.328	1.329	1.338	1.345	1.341	1.338	1.348	1.347	1.358	1.345	1.344	1.355	1.357	1.371	1.353	1.357	1.359	1.356	1.353	1.346	1.343	1.348	1.355	1.362	1.343	1.35	1.35	1.348	1.35	1.343	1.344	1.338	1.344	1.344	1.345	1.335	1.328	1.329	1.338	1.336	1.325
	B01	Sample X2	1.149	1.134	1.131	1.155	1.156	1.172	1.168	1.174	1.186	1.188	1.188	1.187	1.183	1.183	1.192	1.19	1.19	1.195	1.197	1.201	1.192	1.198	1.191	1.187	1.196	1.187	1.192	1.191	1.192	1.186	1.185	1.184	1.19	1.184	1.182	1.184	1.177	1.181	1.174	1.173	1.174	1.168	1.174	1.164	1.172	1.184	1.177
	C01	Sample X3	1.213	1.201	1.206	1.22	1.224	1.24	1.229	1.249	1.244	1.262	1.254	1.248	1.261	1.264	1.268	1.268	1.268	1.268	1.265	1.275	1.263	1.275	1.26	1.268	1.271	1.272	1.265	1.267	1.27	1.272	1.272	1.269	1.269	1.265	1.271	1.265	1.266	1.262	1.262	1.267	1.261	1.262	1.262	1.26	1.258	1.271	1.265
			1.22033	1.21967	1.22267	1.23733	1.23467	1.246	1.24167	1.25067	1.256	1.265	1.261	1.25767	1.264	1.26467	1.27267	1.26767	1.26733	1.27267	1.273	1.28233	1.26933	1.27667	1.27	1.27033	1.27333	1.26833	1.26667	1.26867	1.27233	1.27333	1.26667	1.26767	1.26967	1.26567	1.26767	1.264	1.26233	1.26033	1.26	1.26133	1.26	1.255	1.25467	1.251	1.256	1.26367	1.25567
			0.0752684	0.0963656	0.101036	0.0922298	0.0845064	0.0771751	0.0807486	0.0775134	0.0767072	0.078543	0.0767398	0.0759627	0.0825409	0.082002	0.0830983	0.0775005	0.0770022	0.080102	0.0802994	0.0852369	0.0806866	0.0795131	0.0844452	0.0845242	0.078526	0.0795634	0.0755138	0.0785133	0.081525	0.0880076	0.0791349	0.083008	0.0800021	0.082002	0.0840496	0.0795047	0.0835604	0.0785133	0.0850176	0.0856407	0.0855044	0.0837198	0.0772615	0.0828674	0.0830181	0.0762649	0.0744401
All	A02	Sample X4	1.45	1.442	1.447	1.464	1.462	1.458	1.441	1.443	1.446	1.427	1.408	1.396	1.41	1.366	1.365	1.358	1.34	1.322	1.298	1.29	1.261	1.246	1.234	1.216	1.202	1.186	1.157	1.144	1.124	1.112	1.088	1.064	1.056	1.022	1.011	0.989	0.976	0.958	0.938	0.93	0.906	0.886	0.872	0.847	0.836	0.82	0.799
	B02	Sample X5	1.592	1.585	1.596	1.599	1.607	1.581	1.564	1.558	1.573	1.56	1.539	1.516	1.512	1.503	1.5	1.472	1.453	1.442	1.424	1.418	1.385	1.38	1.357	1.336	1.33	1.304	1.282	1.26	1.255	1.236	1.208	1.195	1.185	1.158	1.149	1.131	1.102	1.08	1.067	1.05	1.022	1.008	0.984	0.968	0.953	0.935	0.914
	C02	Sample X6	1.417	1.402	1.408	1.403	1.384	1.387	1.367	1.359	1.361	1.36	1.335	1.331	1.33	1.321	1.317	1.314	1.29	1.281	1.278	1.27	1.235	1.229	1.225	1.202	1.2	1.168	1.158	1.145	1.151	1.134	1.111	1.104	1.094	1.068	1.046	1.04	1.02	1.004	0.985	0.963	0.945	0.935	0.917	0.896	0.883	0.87	0.853
			1.48633	1.47633	1.48367	1.48867	1.48433	1.47533	1.45733	1.45333	1.46	1.449	1.42733	1.41433	1.41733	1.39667	1.394	1.38133	1.361	1.34833	1.33333	1.326	1.29367	1.285	1.272	1.25133	1.244	1.21933	1.199	1.183	1.17667	1.16067	1.13567	1.121	1.11167	1.08267	1.06867	1.05333	1.03267	1.014	0.996667	0.981	0.957667	0.943	0.924333	0.903667	0.890667	0.875	0.855333
			0.0929857	0.0962098	0.0992186	0.100301	0.113165	0.0981546	0.0995105	0.0999016	0.106691	0.101799	0.103365	0.0938527	0.0912213	0.0947963	0.0948841	0.0815434	0.0835045	0.083668	0.0791539	0.0802994	0.0801582	0.0827103	0.0737496	0.0736569	0.0744849	0.0738738	0.0718818	0.0666858	0.0691689	0.0661614	0.0636894	0.0671342	0.0662898	0.0691761	0.0717379	0.0719328	0.0639479	0.0616117	0.0652865	0.0619919	0.0590282	0.0613922	0.056359	0.0608632	0.0588756	0.0576628	0.0575355
No PAPSR	A03	Sample X7	1.311	1.32	1.324	1.344	1.335	1.371	1.353	1.356	1.366	1.355	1.355	1.343	1.355	1.348	1.342	1.341	1.341	1.333	1.328	1.34	1.308	1.307	1.303	1.296	1.3	1.283	1.284	1.297	1.274	1.278	1.276	1.258	1.269	1.26	1.25	1.247	1.238	1.241	1.235	1.234	1.227	1.22	1.23	1.221	1.212	1.216	1.212
	B03	Sample X8	1.41	1.385	1.408	1.414	1.415	1.431	1.409	1.42	1.425	1.426	1.409	1.418	1.422	1.413	1.41	1.406	1.404	1.386	1.384	1.388	1.382	1.37	1.364	1.362	1.362	1.35	1.34	1.339	1.34	1.344	1.329	1.321	1.34	1.311	1.317	1.316	1.312	1.285	1.303	1.305	1.289	1.28	1.277	1.276	1.272	1.276	1.267
	C03	Sample X9	1.146	1.153	1.158	1.18	1.175	1.176	1.168	1.175	1.184	1.187	1.186	1.173	1.178	1.179	1.169	1.169	1.168	1.17	1.169	1.172	1.162	1.154	1.159	1.153	1.15	1.143	1.136	1.132	1.136	1.133	1.131	1.118	1.13	1.118	1.128	1.122	1.129	1.113	1.118	1.116	1.11	1.112	1.115	1.103	1.098	1.104	1.094
			1.289	1.286	1.29667	1.31267	1.30833	1.326	1.31	1.317	1.325	1.32267	1.31667	1.31133	1.31833	1.31333	1.307	1.30533	1.30433	1.29633	1.29367	1.3	1.284	1.277	1.27533	1.27033	1.27067	1.25867	1.25333	1.256	1.25	1.25167	1.24533	1.23233	1.24633	1.22967	1.23167	1.22833	1.22633	1.213	1.21867	1.21833	1.20867	1.204	1.20733	1.2	1.194	1.19867	1.191
			0.133368	0.119679	0.127222	0.120106	0.122202	0.133323	0.126123	0.127071	0.125622	0.122737	0.116337	0.125532	0.126065	0.12079	0.124254	0.12246	0.122198	0.112571	0.111536	0.11342	0.111946	0.111081	0.105263	0.106838	0.109002	0.105624	0.105401	0.109421	0.104096	0.107937	0.1025	0.103905	0.106819	0.100012	0.0958245	0.0983379	0.0920561	0.0893532	0.0935753	0.095469	0.0908974	0.0851352	0.0833447	0.0883912	0.0883855	0.0873002	0.0883912
			Blank										Blank
20.32	39.36		1	-0.00115546	0.00115546	1.42065e-07	0.142065	0.028413	0.00220256		13.56	58.4	1	-0.00189563	0.00189563	2.33069e-07	0.233069	0.0466138	0.00361347
1.355	1.333		2	-0.00110294	0.00110294	1.35608e-07	0.135608	0.0271215	0.00210244		1.371	1.286	2	-0.00133809	0.00133809	1.64519e-07	0.164519	0.0329039	0.00255069
1.192	1.171		3	-0.000840336	0.000840336	1.0332e-07	0.10332	0.020664	0.00160186		1.201	1.141	3	-0.00102587	0.00102587	1.26132e-07	0.126132	0.0252263	0.00195553
1.27	1.254							Average	0.00196895		1.275	1.229						Average	0.00270656
1.27233	1.25267							Std	0.000321829									Std	0.000839893
0.081525	0.0810082
			All																				WO BLANK	%
1.124	0.654		1	-0.0246849	0.0246849	3.03503e-06	3.03503	0.607005	0.0470547				46.12	49.52		1	-0.0614706	0.0614706	7.55786e-06	7.55786	1.51157	0.117176	0.11447	100.275
1.255	0.753		2	-0.0263655	0.0263655	3.24167e-06	3.24167	0.648333	0.0502584				0.447	0.238
1.151	0.721		3	-0.022584	0.022584	2.77673e-06	2.77673	0.555345	0.04305
1.17667	0.709333							Average	0.0467877	WO Blank	0.0448187		49.08	52.48		2	-0.0573529	0.0573529	7.05159e-06	7.05159	1.41032	0.109327	0.10662	93.3991
0.0691689	0.0505206								0.0036116				0.423	0.228
													51.2	53.32		3	-0.0650943	0.0650943	8.0034e-06	8.0034	1.60068	0.124084	0.121377	106.326
			no PAPSR	-0.0042542	0.0042542	5.23058e-07	0.523058	0.104612	0.00810942				0.373	0.235									0.114156
1.274	1.193			-0.00493697	0.00493697	6.07005e-07	0.607005	0.121401	0.00941093														0.00738339
1.34	1.246			-0.00288866	0.00288866	3.55163e-07	0.355163	0.0710325	0.0055064
1.136	1.081							Average	0.00767558	WO Blank	0.00570663
1.25	1.17333								0.00198809				10.16	54.16		1	-0.00425	0.00425	5.22541e-07	0.522541	0.104508	0.00810141	0.00539485	4.72569
0.104096	0.0842397												1.342	1.155
													8.48	51.2		2	-0.00522004	0.00522004	6.41808e-07	0.641808	0.128362	0.00995051	0.00724395	6.34543
													1.422	1.199
													8.48	59.24		3	-0.00289598	0.00289598	3.56063e-07	0.356063	0.0712126	0.00552036	0.0028138	2.46478
													1.178	1.031									0.00515086
																							0.00222513
												APS/APSK
													21.16	65.16		1	-0.00756818	0.00756818	9.30514e-07	0.930514	0.186103	0.0144266	0.01172	10.2663
													1.097	0.764
													16.08	50.36		2	-0.0105018	0.0105018	1.2912e-06	1.2912	0.25824	0.0200186	0.017312	15.1647
													1.024	0.664
													10.16	47.4		3	-0.0123255	0.0123255	1.51542e-06	1.51542	0.303085	0.023495	0.0207884	18.2099
													1.069	0.61									0.0166068
																							0.00457514
												APS	9.32	58.4		1	-0.00570497	0.00570497	7.01431e-07	0.701431	0.140286	0.0108749	0.00816833	7.15516
													1.219	0.939
													9.32	58.4		2	-0.00537897	0.00537897	6.61349e-07	0.661349	0.13227	0.0102535	0.00754691	6.61082
													1.175	0.911
													9.32	51.2		3	-0.00491882	0.00491882	6.04772e-07	0.604772	0.120954	0.00937632	0.00666975	5.84246
													1.253	1.047									0.00746167
																							0.000752919
												No Mn	13.56	62.2		1	-0.00571546	0.00571546	7.02721e-07	0.702721	0.140544	0.0108949	0.00818833	7.17268
													0.849	0.571
													16.08	60.52		2	-0.00886589	0.00886589	1.09007e-06	1.09007	0.218014	0.0169003	0.0141937	12.4332
													1.099	0.705
													11.44	52.04		3	-0.0091133	0.0091133	1.12049e-06	1.12049	0.224098	0.0173719	0.0146653	12.8463
													1.128	0.758									0.0123491
																							0.00361107
												No Mg	63.48	67.28		1	-0.0436842	0.0436842	5.37101e-06	5.37101	1.0742	0.0832715	0.0805649	70.5746
													0.376	0.21
													66	68.56		2	-0.0453125	0.0453125	5.57121e-06	5.57121	1.11424	0.0863753	0.0836688	73.2908
													0.322	0.206
													60.08	63.04		3	-0.0469595	0.0469595	5.7737e-06	5.7737	1.15474	0.0895148	0.0868082	76.0408
													0.376	0.237									0.0836806
																							0.00312168
[truncated: 50 more columns]

## Sheet: Sheet2
Blank, no APSK, no ATPS, no PAPP, no Pyrophosphatase, no ATPS, no SO4
		Time	0	0.44	1.28	2.12	2.56	3.4	4.24	5.08	5.52	6.36	7.2	8.04	8.48	9.32	10.16	11	11.44	12.28	13.12	13.56	14.4	15.24	16.08	16.52	17.36	18.2	19.04	19.48	20.32	21.16	22	22.44	23.28	24.12	24.56	25.4	26.24	27.08	27.52	28.36	29.2	30.04	30.48	31.32	32.16	33	33.44
Blank	A01	Sample X1	1.299	1.324	1.331	1.337	1.324	1.326	1.328	1.329	1.338	1.345	1.341	1.338	1.348	1.347	1.358	1.345	1.344	1.355	1.357	1.371	1.353	1.357	1.359	1.356	1.353	1.346	1.343	1.348	1.355	1.362	1.343	1.35	1.35	1.348	1.35	1.343	1.344	1.338	1.344	1.344	1.345	1.335	1.328	1.329	1.338	1.336	1.325
	B01	Sample X2	1.149	1.134	1.131	1.155	1.156	1.172	1.168	1.174	1.186	1.188	1.188	1.187	1.183	1.183	1.192	1.19	1.19	1.195	1.197	1.201	1.192	1.198	1.191	1.187	1.196	1.187	1.192	1.191	1.192	1.186	1.185	1.184	1.19	1.184	1.182	1.184	1.177	1.181	1.174	1.173	1.174	1.168	1.174	1.164	1.172	1.184	1.177
	C01	Sample X3	1.213	1.201	1.206	1.22	1.224	1.24	1.229	1.249	1.244	1.262	1.254	1.248	1.261	1.264	1.268	1.268	1.268	1.268	1.265	1.275	1.263	1.275	1.26	1.268	1.271	1.272	1.265	1.267	1.27	1.272	1.272	1.269	1.269	1.265	1.271	1.265	1.266	1.262	1.262	1.267	1.261	1.262	1.262	1.26	1.258	1.271	1.265
			1.22033	1.21967	1.22267	1.23733	1.23467	1.246	1.24167	1.25067	1.256	1.265	1.261	1.25767	1.264	1.26467	1.27267	1.26767	1.26733	1.27267	1.273	1.28233	1.26933	1.27667	1.27	1.27033	1.27333	1.26833	1.26667	1.26867	1.27233	1.27333	1.26667	1.26767	1.26967	1.26567	1.26767	1.264	1.26233	1.26033	1.26	1.26133	1.26	1.255	1.25467	1.251	1.256	1.26367	1.25567
			0.0752684	0.0963656	0.101036	0.0922298	0.0845064	0.0771751	0.0807486	0.0775134	0.0767072	0.078543	0.0767398	0.0759627	0.0825409	0.082002	0.0830983	0.0775005	0.0770022	0.080102	0.0802994	0.0852369	0.0806866	0.0795131	0.0844452	0.0845242	0.078526	0.0795634	0.0755138	0.0785133	0.081525	0.0880076	0.0791349	0.083008	0.0800021	0.082002	0.0840496	0.0795047	0.0835604	0.0785133	0.0850176	0.0856407	0.0855044	0.0837198	0.0772615	0.0828674	0.0830181	0.0762649	0.0744401
no APSK	A04	Sample X10	1.302	1.288	1.29	1.302	1.287	1.299	1.288	1.285	1.294	1.287	1.275	1.256	1.259	1.248	1.245	1.245	1.23	1.223	1.207	1.202	1.195	1.174	1.171	1.166	1.16	1.133	1.136	1.125	1.123	1.113	1.102	1.092	1.096	1.071	1.07	1.062	1.06	1.048	1.039	1.043	1.029	1.024	1.014	1.009	0.993	1.002	0.987
	B04	Sample X11	1.319	1.326	1.326	1.325	1.328	1.326	1.311	1.323	1.326	1.333	1.322	1.311	1.304	1.299	1.287	1.286	1.278	1.267	1.264	1.256	1.242	1.238	1.223	1.213	1.204	1.194	1.18	1.174	1.182	1.17	1.152	1.148	1.147	1.124	1.126	1.117	1.118	1.102	1.089	1.087	1.077	1.069	1.049	1.051	1.046	1.049	1.034
	C04	Sample X12	1.339	1.325	1.298	1.313	1.308	1.307	1.305	1.301	1.3	1.298	1.281	1.278	1.279	1.278	1.264	1.254	1.256	1.24	1.235	1.232	1.204	1.208	1.208	1.184	1.186	1.175	1.169	1.159	1.152	1.146	1.133	1.127	1.116	1.092	1.095	1.07	1.077	1.063	1.049	1.042	1.031	1.021	1.018	1.007	1.001	0.984	0.978
			1.32	1.313	1.30467	1.31333	1.30767	1.31067	1.30133	1.303	1.30667	1.306	1.29267	1.28167	1.28067	1.275	1.26533	1.26167	1.25467	1.24333	1.23533	1.23	1.21367	1.20667	1.20067	1.18767	1.18333	1.16733	1.16167	1.15267	1.15233	1.143	1.129	1.12233	1.11967	1.09567	1.097	1.083	1.085	1.071	1.059	1.05733	1.04567	1.038	1.027	1.02233	1.01333	1.01167	0.999667
			0.0185203	0.0216564	0.0189033	0.0115036	0.020502	0.0138684	0.0119304	0.0190788	0.0170098	0.0240208	0.0255799	0.0276827	0.0225462	0.025632	0.0210317	0.0215484	0.0240278	0.0221886	0.0285015	0.0270555	0.0249466	0.0320208	0.0267644	0.0237136	0.0221209	0.0312143	0.0228983	0.0251064	0.0295014	0.0286182	0.0252389	0.0282902	0.025697	0.0266896	0.0280535	0.0297153	0.0298161	0.0278747	0.0264575	0.025697	0.0271539	0.0268887	0.0191572	0.0248462	0.0285715	0.0335609	0.0300721
no ATPS	A05	Sample X13	1.283	1.256	1.285	1.275	1.285	1.3	1.291	1.297	1.316	1.322	1.305	1.291	1.286	1.296	1.282	1.273	1.269	1.264	1.274	1.268	1.25	1.248	1.243	1.24	1.242	1.233	1.222	1.219	1.225	1.211	1.205	1.197	1.212	1.192	1.183	1.192	1.188	1.177	1.183	1.177	1.175	1.168	1.164	1.162	1.154	1.163	1.156
	B05	Sample X14	1.247	1.233	1.248	1.247	1.242	1.249	1.232	1.237	1.245	1.252	1.247	1.244	1.25	1.262	1.246	1.24	1.234	1.233	1.235	1.232	1.225	1.22	1.224	1.214	1.217	1.212	1.201	1.209	1.212	1.2	1.198	1.195	1.198	1.187	1.199	1.2	1.189	1.179	1.18	1.186	1.186	1.178	1.181	1.169	1.18	1.187	1.168
	C05	Sample X15	1.269	1.271	1.269	1.292	1.277	1.299	1.298	1.305	1.315	1.323	1.311	1.312	1.313	1.315	1.313	1.309	1.303	1.302	1.299	1.302	1.284	1.283	1.29	1.286	1.289	1.285	1.272	1.269	1.271	1.275	1.272	1.263	1.268	1.253	1.252	1.248	1.258	1.242	1.246	1.253	1.254	1.245	1.237	1.234	1.23	1.248	1.238
			1.26633	1.25333	1.26733	1.27133	1.268	1.28267	1.27367	1.27967	1.292	1.299	1.28767	1.28233	1.283	1.291	1.28033	1.274	1.26867	1.26633	1.26933	1.26733	1.253	1.25033	1.25233	1.24667	1.24933	1.24333	1.23167	1.23233	1.236	1.22867	1.225	1.21833	1.226	1.21067	1.21133	1.21333	1.21167	1.19933	1.203	1.20533	1.205	1.197	1.194	1.18833	1.188	1.19933	1.18733
			0.0181475	0.0191398	0.0185562	0.022723	0.0228692	0.0291605	0.0362537	0.0371663	0.0407063	0.0407063	0.0353459	0.0348186	0.031607	0.0268514	0.0335311	0.0345109	0.0345012	0.0345591	0.0322542	0.0350048	0.0296142	0.0315647	0.0339755	0.03646	0.0365559	0.037581	0.0364737	0.0321455	0.031	0.040501	0.0408534	0.0386954	0.0370405	0.0367469	0.0361156	0.0302875	0.040129	0.0369639	0.0372693	0.0415251	0.0427902	0.0418688	0.0381969	0.0397031	0.0386264	0.0438216	0.0442869
no PAPP	A06	Sample X16	1.269	1.271	1.26	1.252	1.265	1.271	1.256	1.264	1.277	1.272	1.268	1.265	1.264	1.271	1.26	1.253	1.252	1.256	1.245	1.25	1.231	1.225	1.22	1.232	1.226	1.227	1.216	1.223	1.231	1.206	1.215	1.206	1.216	1.19	1.202	1.199	1.193	1.191	1.192	1.186	1.185	1.178	1.178	1.173	1.183	1.174	1.167
	B06	Sample X17	1.329	1.321	1.329	1.346	1.347	1.346	1.336	1.346	1.364	1.355	1.352	1.363	1.36	1.349	1.352	1.352	1.336	1.333	1.338	1.336	1.328	1.322	1.319	1.318	1.319	1.311	1.304	1.297	1.316	1.31	1.297	1.292	1.302	1.287	1.294	1.295	1.301	1.276	1.274	1.281	1.272	1.266	1.264	1.265	1.269	1.27	1.267
	C06	Sample X18	1.303	1.278	1.307	1.324	1.316	1.311	1.313	1.316	1.341	1.33	1.318	1.314	1.32	1.325	1.316	1.313	1.309	1.308	1.313	1.319	1.301	1.296	1.303	1.302	1.301	1.287	1.279	1.275	1.269	1.265	1.264	1.251	1.256	1.232	1.236	1.238	1.235	1.218	1.223	1.224	1.213	1.202	1.21	1.205	1.207	1.207	1.209
			1.30033	1.29	1.29867	1.30733	1.30933	1.30933	1.30167	1.30867	1.32733	1.319	1.31267	1.314	1.31467	1.315	1.30933	1.306	1.299	1.299	1.29867	1.30167	1.28667	1.281	1.28067	1.284	1.282	1.275	1.26633	1.265	1.272	1.26033	1.25867	1.24967	1.258	1.23633	1.244	1.244	1.243	1.22833	1.22967	1.23033	1.22333	1.21533	1.21733	1.21433	1.21967	1.217	1.21433
			0.0300888	0.027074	0.0352467	0.0491664	0.0414045	0.0375278	0.0411866	0.041489	0.0450814	0.0425793	0.0422532	0.049	0.0482217	0.03995	0.0463609	0.0498698	0.0428836	0.039281	0.0481283	0.0455448	0.0500633	0.0502096	0.0531445	0.0457384	0.0493254	0.0432666	0.0453468	0.038	0.0425793	0.0521568	0.0412593	0.0430155	0.0430349	0.048645	0.0465188	0.0482804	0.0544426	0.0434319	0.0414045	0.0478156	0.044411	0.0454899	0.0434665	0.0467047	0.0443772	0.048775	0.0502129
No Pyrophosphatase	A07	Sample X19	1.159	1.138	1.15	1.162	1.162	1.166	1.162	1.164	1.169	1.17	1.161	1.16	1.152	1.159	1.147	1.14	1.135	1.127	1.127	1.128	1.112	1.11	1.108	1.095	1.095	1.08	1.071	1.072	1.066	1.065	1.051	1.039	1.03	1.016	1.026	1.009	1.009	0.994	0.996	0.984	0.983	0.984	0.978	0.963	0.954	0.952	0.933
	B07	Sample X20	1.308	1.299	1.279	1.277	1.289	1.29	1.281	1.292	1.292	1.305	1.29	1.291	1.296	1.278	1.279	1.271	1.257	1.26	1.245	1.255	1.236	1.233	1.227	1.211	1.218	1.199	1.202	1.183	1.183	1.178	1.162	1.15	1.156	1.134	1.138	1.123	1.122	1.111	1.103	1.1	1.086	1.077	1.078	1.062	1.069	1.06	1.049
	C07	Sample X21	1.133	1.13	1.139	1.149	1.158	1.162	1.165	1.175	1.178	1.173	1.165	1.173	1.168	1.176	1.18	1.183	1.168	1.168	1.158	1.169	1.157	1.155	1.154	1.149	1.145	1.128	1.13	1.138	1.135	1.136	1.129	1.128	1.124	1.117	1.121	1.117	1.122	1.118	1.108	1.114	1.109	1.094	1.104	1.094	1.095	1.105	1.092
			1.2	1.189	1.18933	1.196	1.203	1.206	1.20267	1.21033	1.213	1.216	1.20533	1.208	1.20533	1.20433	1.202	1.198	1.18667	1.185	1.17667	1.184	1.16833	1.166	1.163	1.15167	1.15267	1.13567	1.13433	1.131	1.128	1.12633	1.114	1.10567	1.10333	1.089	1.095	1.083	1.08433	1.07433	1.069	1.066	1.05933	1.05167	1.05333	1.03967	1.03933	1.039	1.02467
			0.0944299	0.0953467	0.0778481	0.0704486	0.074505	0.0727736	0.0678552	0.0709389	0.0685638	0.0770909	0.0733508	0.0721734	0.0789261	0.064361	0.068695	0.0667757	0.0631057	0.0681102	0.0611746	0.0648151	0.0627721	0.0622334	0.0600083	0.058046	0.0618574	0.0598693	0.0656074	0.0558301	0.0588133	0.0571168	0.057	0.0587736	0.065493	0.0637887	0.0603573	0.0641561	0.0652406	0.0696587	0.0632693	0.0713583	0.0670994	0.0592143	0.0665232	0.0682959	0.0750355	0.0786321	0.0822456
No ATP	A08	Sample X22	2.572	2.528	2.507	2.499	2.494	2.477	2.422	2.425	2.424	2.432	2.396	2.387	2.371	2.353	2.331	2.328	2.328	2.309	2.322	2.327	2.266	2.277	2.271	2.261	2.25	2.243	2.252	2.221	2.257	2.246	2.244	2.219	2.224	2.204	2.214	2.206	2.188	2.188	2.185	2.211	2.184	2.177	2.168	2.171	2.172	2.187	2.17
	B08	Sample X23	2.535	2.523	2.464	2.501	2.481	2.474	2.446	2.433	2.438	2.426	2.392	2.38	2.363	2.357	2.364	2.329	2.335	2.312	2.295	2.318	2.283	2.269	2.274	2.258	2.251	2.244	2.236	2.237	2.258	2.245	2.236	2.217	2.226	2.189	2.219	2.224	2.208	2.204	2.198	2.211	2.186	2.207	2.184	2.184	2.175	2.194	2.166
	C08	Sample X24	2.488	2.488	2.458	2.449	2.435	2.434	2.407	2.408	2.403	2.394	2.357	2.327	2.341	2.326	2.321	2.289	2.296	2.266	2.291	2.276	2.238	2.225	2.231	2.238	2.226	2.221	2.195	2.201	2.211	2.194	2.178	2.179	2.161	2.156	2.156	2.152	2.137	2.138	2.123	2.124	2.129	2.098	2.109	2.106	2.115	2.131	2.102
			2.53167	2.513	2.47633	2.483	2.47	2.46167	2.425	2.422	2.42167	2.41733	2.38167	2.36467	2.35833	2.34533	2.33867	2.31533	2.31967	2.29567	2.30267	2.307	2.26233	2.257	2.25867	2.25233	2.24233	2.236	2.22767	2.21967	2.242	2.22833	2.21933	2.205	2.20367	2.183	2.19633	2.194	2.17767	2.17667	2.16867	2.182	2.16633	2.16067	2.15367	2.15367	2.154	2.17067	2.146
			0.0420991	0.0217945	0.026727	0.0294618	0.031	0.0240069	0.0196723	0.0127671	0.0176163	0.0204287	0.0214554	0.0328075	0.0155349	0.0168622	0.0225019	0.0228108	0.0207926	0.0257358	0.0168622	0.0272213	0.022723	0.028	0.0240069	0.0125033	0.0141539	0.013	0.0293995	0.018037	0.0268514	0.0297377	0.0360185	0.0225389	0.0369639	0.0245561	0.035019	0.03747	0.0366106	0.0344287	0.0400791	0.0502295	0.0323471	0.0563057	0.0395011	0.0417892	0.0338083	0.0345302	0.0381576
No SO4	A09	Sample X25	1.318	1.3	1.309	1.322	1.312	1.332	1.319	1.331	1.331	1.329	1.315	1.306	1.321	1.298	1.302	1.306	1.291	1.284	1.285	1.278	1.263	1.262	1.255	1.246	1.224	1.227	1.214	1.21	1.206	1.205	1.19	1.196	1.195	1.173	1.178	1.161	1.166	1.155	1.151	1.153	1.134	1.13	1.132	1.115	1.117	1.119	1.109
	B09	Sample X26	1.258	1.263	1.248	1.257	1.25	1.249	1.238	1.248	1.246	1.252	1.249	1.245	1.244	1.244	1.247	1.234	1.234	1.229	1.215	1.228	1.214	1.201	1.203	1.195	1.185	1.193	1.179	1.172	1.176	1.173	1.152	1.157	1.168	1.144	1.146	1.144	1.133	1.134	1.125	1.121	1.114	1.104	1.096	1.097	1.094	1.089	1.081
	C09	Sample X27	1.25	1.25	1.262	1.268	1.27	1.285	1.27	1.278	1.278	1.283	1.265	1.268	1.267	1.262	1.261	1.256	1.247	1.25	1.243	1.24	1.22	1.218	1.227	1.209	1.209	1.196	1.183	1.172	1.171	1.171	1.15	1.144	1.145	1.131	1.131	1.14	1.13	1.115	1.112	1.11	1.104	1.1	1.103	1.088	1.085	1.09	1.082
			1.27533	1.271	1.273	1.28233	1.27733	1.28867	1.27567	1.28567	1.285	1.288	1.27633	1.273	1.27733	1.268	1.27	1.26533	1.25733	1.25433	1.24767	1.24867	1.23233	1.227	1.22833	1.21667	1.206	1.20533	1.192	1.18467	1.18433	1.183	1.164	1.16567	1.16933	1.14933	1.15167	1.14833	1.143	1.13467	1.12933	1.128	1.11733	1.11133	1.11033	1.1	1.09867	1.09933	1.09067
			0.0371663	0.0259422	0.0319531	0.0347898	0.0316439	0.0416213	0.0407962	0.0420278	0.0429302	0.0387427	0.0344287	0.0308058	0.0395264	0.0274955	0.0285832	0.0368963	0.0298719	0.0277549	0.0352326	0.0261024	0.026727	0.0314802	0.0260256	0.0263502	0.0196723	0.0188237	0.0191572	0.0219393	0.0189297	0.0190788	0.0225389	0.0270617	0.0250267	0.0215019	0.0240069	0.0111505	0.019975	0.0200083	0.0198578	0.0223383	0.0152753	0.0162891	0.0190875	0.0137477	0.0165025	0.0170392	0.015885
																									No Pyrophosphatase
			Blank
20.32	39.36		1	-0.00115546	0.00115546	1.42065e-07	0.142065	0.028413	0.00220256																11	53.32	1	-0.0080104	0.0080104	9.84885e-07	0.984885	0.196977	0.0152695	0.012563
1.355	1.333		2	-0.00110294	0.00110294	1.35608e-07	0.135608	0.0271215	0.00210244																1.14	0.801	2	-0.00907372	0.00907372	1.11562e-06	1.11562	0.223124	0.0172965	0.0145899
1.192	1.171		3	-0.000840336	0.000840336	1.0332e-07	0.10332	0.020664	0.00160186																1.271	0.887
1.27	1.254							Average	0.00196895					0.00270656
1.27233	1.25267								0.000321829																11.44	58.4	3	-0.00289608	0.00289608	3.56076e-07	0.356076	0.0712151	0.00552055	0.00281399
0.081525	0.0810082																								1.168	1.032								0.00998895
																																		0.00629581
			no APSK							wo blank	%
41.04	55.44		1	-0.010625	0.010625	1.30635e-06	1.30635	0.26127	0.0202535	0.0182845	16.0166			0.017547	15.3705
0.909	0.756		2	-0.0122222	0.0122222	1.50273e-06	1.50273	0.300546	0.0232982	0.0213292	18.6836			0.0205916	18.0375
0.972	0.796		3	-0.0121528	0.0121528	1.49419e-06	1.49419	0.298839	0.0231658	0.0211968	18.5676			0.0204592	17.9215
0.885	0.71							Average	0.0222392	WO Blank	0.0202702		Average	0.0195326
									0.00172089					0.00172089
			no ATPS
41.04	55.44		1	-0.003125	0.003125	3.84221e-07	0.384221	0.0768443	0.00595692	0.00398792	3.49327			0.00325036	2.84719
1.125	1.08		2	-0.00256944	0.00256944	3.15915e-07	0.315915	0.0631831	0.00489791	0.00292891	2.56562			0.00219135	1.91954
1.143	1.106		3	-0.00256944	0.00256944	3.15915e-07	0.315915	0.0631831	0.00489791	0.00292891	2.56562			0.00219135	1.91954
1.21	1.173							Average	0.00525091	WO Blank	0.00328196		Average	0.00254435
									0.000611419					0.000611419
41.04	55.44		no PAPP
1.152	1.1		1	-0.00361111	0.00361111	4.43989e-07	0.443989	0.0887978	0.00688355	0.00491455	4.30497			0.00417699	3.65889
1.227	1.184		2	-0.00298611	0.00298611	3.67145e-07	0.367145	0.073429	0.00569217	0.00372317	3.26136			0.0029856	2.61528
1.172	1.129		3	-0.00298611	0.00298611	3.67145e-07	0.367145	0.073429	0.00569217	0.00372317	3.26136			0.0029856	2.61528
								Average	0.0060893	WO Blank	0.00412034		Average	0.00338273
			no Pyrophosphatase						0.000687846					0.000687846
41.04	55.44		1	-0.00618056	0.00618056	7.59904e-07	0.759904	0.151981	0.0117815	0.00981246	8.59536			0.0090749	7.94928
0.876	0.787		2	-0.00840278	0.00840278	1.03313e-06	1.03313	0.206626	0.0160175	0.0140485	12.306			0.0133109	11.6599
0.993	0.872		3	-0.00277778	0.00277778	3.4153e-07	0.34153	0.068306	0.00529504	0.00332604	2.91349			0.00258848	2.26741
1.08	1.04							Average	0.0110313	WO Blank	0.00414778		Average	0.00832477
								Average 2	0.0138995	WO Blank	0.00820731			0.00540044
									0.0053656
			no ATP
41.04	55.44		1	-0.00513889	0.00513889	6.31831e-07	0.631831	0.126366	0.00979582	0.00782682	6.85601			0.00708926	6.20993
2.134	2.06		2	-0.00493056	0.00493056	6.06216e-07	0.606216	0.121243	0.0093987	0.0074297	6.50814			0.00669213	5.86206
2.139	2.068		3	-0.00493056	0.00493056	6.06216e-07	0.606216	0.121243	0.0093987	0.0074297	6.50814			0.00669213	5.86206
2.073	2.002							Average	0.00953107	WO Blank	0.00423603		Average	0.00682451
									0.000229282					0.000229282
			no SO4
41.04	55.44		1	-0.00569444	0.00569444	7.00137e-07	0.700137	0.140027	0.0108548	0.00888583	7.78366			0.00814827	7.13759
1.067	0.985		2	-0.00486111	0.00486111	5.97678e-07	0.597678	0.119536	0.00926632	0.00729732	6.39219			0.00655976	5.74611
1.029	0.959		3	-0.00604167	0.00604167	7.42828e-07	0.742828	0.148566	0.0115167	0.00954771	8.36345			0.00881015	7.71737
1.041	0.954							Average	0.010546	WO Blank	0.00114726		Average	0.00783939
									0.00115656					0.00115656
[truncated: 50 more columns]

## Sheet: Sheet3
APS,APS+APSK, no Mn, no Mg
			0	0.44	1.28	2.12	2.56	3.4	4.24	5.08	5.52	6.36	7.2	8.04	8.48	9.32	10.16	11	11.44	12.28	13.12	13.56	14.4	15.24	16.08	16.52	17.36	18.2	19.04	19.48	20.32	21.16	22	22.44	23.28	24.12	24.56	25.4	26.24	27.08	27.52	28.36	29.2	30.04	30.48	31.32	32.16	33	33.44
0.05 mM MoO4	A10	Sample X28	1.047	1.013	1.016	1.017	1.013	1.022	1.006	1.008	1.005	1.005	0.986	0.976	0.972	0.97	0.959	0.945	0.925	0.919	0.916	0.912	0.887	0.882	0.876	0.857	0.857	0.854	0.834	0.818	0.796	0.79	0.766	0.75	0.74	0.723	0.715	0.702	0.694	0.677	0.661	0.652	0.635	0.625	0.608	0.593	0.579	0.569	0.554
	B10	Sample X29	1.029	1.016	1.004	0.999	0.996	0.992	0.986	0.983	0.975	0.978	0.97	0.965	0.969	0.964	0.961	0.949	0.937	0.94	0.928	0.921	0.917	0.905	0.887	0.88	0.881	0.863	0.853	0.849	0.844	0.841	0.816	0.807	0.8	0.778	0.773	0.76	0.756	0.738	0.727	0.72	0.708	0.702	0.692	0.677	0.666	0.654	0.638
	C10	Sample X30	1.088	1.106	1.098	1.098	1.106	1.074	1.071	1.064	1.056	1.066	1.049	1.035	1.026	1.02	1.021	0.996	0.977	0.984	0.976	0.962	0.957	0.939	0.925	0.913	0.907	0.897	0.885	0.881	0.869	0.851	0.821	0.818	0.814	0.778	0.778	0.763	0.753	0.741	0.721	0.712	0.7	0.678	0.67	0.649	0.638	0.626	0.606
			1.05467	1.045	1.03933	1.038	1.03833	1.02933	1.021	1.01833	1.012	1.01633	1.00167	0.992	0.989	0.984667	0.980333	0.963333	0.946333	0.947667	0.94	0.931667	0.920333	0.908667	0.896	0.883333	0.881667	0.871333	0.857333	0.849333	0.836333	0.827333	0.801	0.791667	0.784667	0.759667	0.755333	0.741667	0.734333	0.718667	0.703	0.694667	0.681	0.668333	0.656667	0.639667	0.627667	0.616333	0.599333
			0.0302379	0.0528488	0.0511599	0.0527352	0.0592143	0.041489	0.044441	0.0414769	0.0409512	0.0450814	0.0417652	0.0376431	0.032078	0.0307463	0.0352326	0.0283608	0.0272274	0.0331713	0.031749	0.0266521	0.0351188	0.0286764	0.0257099	0.0281484	0.0250067	0.0226789	0.0257747	0.0315013	0.037099	0.0327159	0.0304138	0.0365011	0.0393107	0.0317543	0.035019	0.0343851	0.0349619	0.0361156	0.0364966	0.0371663	0.0400375	0.0393997	0.0435584	0.0427707	0.044411	0.0433167	0.042395
0.5 mM MoO4	A11	Sample X31	0.865	0.848	0.837	0.826	0.81	0.823	0.8	0.802	0.797	0.816	0.789	0.773	0.76	0.75	0.739	0.729	0.717	0.706	0.701	0.697	0.677	0.674	0.662	0.648	0.64	0.626	0.604	0.593	0.579	0.56	0.545	0.528	0.518	0.498	0.485	0.469	0.45	0.432	0.418	0.399	0.367	0.343	0.315	0.292	0.291	0.291	0.293
	B11	Sample X32	0.914	0.89	0.875	0.866	0.854	0.849	0.848	0.844	0.84	0.828	0.817	0.804	0.811	0.802	0.796	0.786	0.778	0.767	0.76	0.753	0.736	0.736	0.723	0.718	0.705	0.687	0.677	0.668	0.651	0.646	0.626	0.614	0.609	0.59	0.575	0.561	0.548	0.562	0.524	0.51	0.493	0.471	0.455	0.442	0.422	0.4	0.377
	C11	Sample X33	0.873	0.876	0.831	0.844	0.845	0.845	0.844	0.844	0.844	0.828	0.812	0.806	0.803	0.803	0.794	0.791	0.783	0.779	0.776	0.771	0.748	0.747	0.735	0.727	0.702	0.69	0.675	0.674	0.667	0.658	0.647	0.629	0.621	0.603	0.59	0.573	0.571	0.576	0.539	0.519	0.496	0.478	0.459	0.433	0.413	0.395	0.373
			0.884	0.871333	0.847667	0.845333	0.836333	0.839	0.830667	0.83	0.827	0.824	0.806	0.794333	0.791333	0.785	0.776333	0.768667	0.759333	0.750667	0.745667	0.740333	0.720333	0.719	0.706667	0.697667	0.682333	0.667667	0.652	0.645	0.632333	0.621333	0.606	0.590333	0.582667	0.563667	0.55	0.534333	0.523	0.523333	0.493667	0.476	0.452	0.430667	0.409667	0.389	0.375333	0.362	0.347667
			0.0262869	0.0213854	0.0238607	0.0200333	0.0232451	0.014	0.0266333	0.0242487	0.0260576	0.0069282	0.0149332	0.0185023	0.0274287	0.030315	0.0323471	0.0344432	0.0367469	0.039145	0.0395011	0.0385919	0.0380044	0.0393573	0.039145	0.0432474	0.0366924	0.0361156	0.0415812	0.0451331	0.0468757	0.053454	0.0538609	0.0545008	0.0563235	0.0572393	0.0567891	0.0568976	0.0642573	0.0794061	0.0659571	0.0668356	0.0736274	0.0760022	0.0820081	0.0841249	0.0731733	0.0615386	0.0473849
APS	A12	Sample X34	1.233	1.23	1.24	1.24	1.235	1.235	1.236	1.238	1.247	1.252	1.227	1.23	1.218	1.219	1.204	1.2	1.194	1.188	1.187	1.182	1.168	1.166	1.16	1.155	1.157	1.145	1.14	1.139	1.13	1.131	1.121	1.113	1.123	1.093	1.093	1.096	1.087	1.087	1.08	1.081	1.069	1.066	1.058	1.055	1.05	1.052	1.047
	B12	Sample X35	1.187	1.19	1.178	1.19	1.193	1.193	1.183	1.18	1.191	1.194	1.176	1.176	1.175	1.175	1.173	1.163	1.157	1.156	1.15	1.156	1.128	1.132	1.125	1.124	1.124	1.107	1.108	1.098	1.096	1.092	1.079	1.093	1.086	1.073	1.082	1.092	1.082	1.079	1.067	1.066	1.05	1.05	1.045	1.043	1.032	1.035	1.026
	C12	Sample X36	1.308	1.292	1.267	1.275	1.26	1.27	1.26	1.257	1.27	1.264	1.262	1.258	1.251	1.253	1.255	1.252	1.24	1.243	1.236	1.241	1.235	1.218	1.228	1.213	1.221	1.214	1.207	1.208	1.21	1.211	1.198	1.186	1.188	1.18	1.186	1.181	1.182	1.178	1.174	1.176	1.166	1.164	1.16	1.155	1.16	1.17	1.168
			1.24267	1.23733	1.22833	1.235	1.22933	1.23267	1.22633	1.225	1.236	1.23667	1.22167	1.22133	1.21467	1.21567	1.21067	1.205	1.197	1.19567	1.191	1.193	1.177	1.172	1.171	1.164	1.16733	1.15533	1.15167	1.14833	1.14533	1.14467	1.13267	1.13067	1.13233	1.11533	1.12033	1.123	1.117	1.11467	1.107	1.10767	1.095	1.09333	1.08767	1.08433	1.08067	1.08567	1.08033
			0.0610765	0.0513939	0.0456326	0.04272	0.0338575	0.038553	0.0393997	0.0401123	0.0406325	0.0374344	0.0432474	0.0416813	0.0381095	0.0391067	0.0414045	0.0447102	0.0415812	0.0440038	0.0431393	0.0435546	0.0540648	0.0433128	0.0523737	0.0451774	0.0493187	0.0542433	0.0505206	0.0555908	0.0585263	0.0606658	0.0603517	0.0489524	0.0516366	0.0568888	0.0571343	0.0502693	0.0563471	0.0549939	0.0583866	0.0596518	0.0622174	0.0617198	0.0629788	0.0614925	0.0692917	0.0735278	0.0766442
APS + APSk	D01	Sample X37	1.172	1.165	1.156	1.171	1.179	1.193	1.184	1.198	1.215	1.212	1.198	1.197	1.196	1.189	1.189	1.189	1.181	1.179	1.162	1.164	1.141	1.13	1.143	1.124	1.122	1.11	1.105	1.103	1.092	1.097	1.089	1.077	1.081	1.06	1.063	1.058	1.047	1.05	1.046	1.037	1.035	1.017	1.016	1.012	1.017	1.01	1
	E01	Sample X38	1.164	1.178	1.172	1.157	1.158	1.152	1.149	1.147	1.146	1.137	1.112	1.113	1.108	1.1	1.095	1.092	1.079	1.071	1.06	1.059	1.028	1.026	1.024	1.01	1.002	0.993	0.981	0.974	0.973	0.95	0.937	0.933	0.93	0.916	0.914	0.9	0.89	0.876	0.873	0.869	0.856	0.848	0.84	0.832	0.819	0.811	0.798
	F01	Sample X39	1.129	1.142	1.137	1.131	1.127	1.146	1.121	1.117	1.112	1.104	1.091	1.085	1.083	1.075	1.069	1.046	1.029	1.016	1.009	0.996	0.971	0.965	0.948	0.928	0.918	0.907	0.892	0.89	0.878	0.869	0.853	0.841	0.832	0.82	0.815	0.802	0.794	0.789	0.774	0.77	0.76	0.747	0.742	0.735	0.734	0.726	0.71
			1.155	1.16167	1.155	1.153	1.15467	1.16367	1.15133	1.154	1.15767	1.151	1.13367	1.13167	1.129	1.12133	1.11767	1.109	1.09633	1.08867	1.077	1.073	1.04667	1.04033	1.03833	1.02067	1.014	1.00333	0.992667	0.989	0.981	0.972	0.959667	0.950333	0.947667	0.932	0.930667	0.92	0.910333	0.905	0.897667	0.892	0.883667	0.870667	0.866	0.859667	0.856667	0.849	0.836
			0.0228692	0.01823	0.0175214	0.0202978	0.0261598	0.0255799	0.0315647	0.0409512	0.0524817	0.0553444	0.0566951	0.0582866	0.0593549	0.0599194	0.0631295	0.073	0.0774683	0.0829237	0.0779038	0.0848705	0.0865236	0.0834286	0.098287	0.0984344	0.102528	0.101894	0.106978	0.107289	0.107224	0.115581	0.119622	0.118951	0.125437	0.120797	0.124837	0.129167	0.12772	0.132895	0.137667	0.134978	0.139572	0.13642	0.138838	0.140557	0.145211	0.145764	0.148688
no Mn	D02	Sample X40	0.884	0.884	0.873	0.903	0.871	0.873	0.866	0.868	0.873	0.874	0.866	0.858	0.864	0.862	0.858	0.858	0.852	0.847	0.847	0.849	0.836	0.827	0.831	0.819	0.822	0.812	0.812	0.805	0.804	0.796	0.794	0.779	0.785	0.777	0.77	0.765	0.767	0.76	0.758	0.757	0.748	0.742	0.74	0.735	0.73	0.734	0.725
	E02	Sample X41	1.164	1.2	1.159	1.164	1.169	1.176	1.17	1.177	1.167	1.171	1.164	1.156	1.153	1.14	1.15	1.149	1.131	1.124	1.118	1.127	1.098	1.094	1.099	1.087	1.078	1.069	1.064	1.054	1.048	1.045	1.029	1.018	1.025	1.001	1.003	0.999	0.992	0.986	0.987	0.979	0.966	0.95	0.95	0.943	0.929	0.93	0.911
	F02	Sample X42	1.189	1.189	1.177	1.182	1.181	1.204	1.184	1.172	1.181	1.189	1.164	1.169	1.15	1.151	1.145	1.144	1.128	1.122	1.123	1.126	1.104	1.099	1.084	1.072	1.071	1.053	1.044	1.04	1.034	1.028	1.018	1.013	1.006	0.992	0.99	0.981	0.977	0.964	0.961	0.958	0.947	0.945	0.936	0.923	0.931	0.932	0.918
			1.079	1.091	1.06967	1.083	1.07367	1.08433	1.07333	1.07233	1.07367	1.078	1.06467	1.061	1.05567	1.051	1.051	1.05033	1.037	1.031	1.02933	1.034	1.01267	1.00667	1.00467	0.992667	0.990333	0.978	0.973333	0.966333	0.962	0.956333	0.947	0.936667	0.938667	0.923333	0.921	0.915	0.912	0.903333	0.902	0.898	0.887	0.879	0.875333	0.867	0.863333	0.865333	0.851333
			0.169337	0.179352	0.170556	0.156144	0.175617	0.183555	0.179692	0.176976	0.173923	0.176898	0.17205	0.175923	0.165995	0.163771	0.167162	0.166584	0.160222	0.159352	0.157925	0.160215	0.153027	0.155616	0.150587	0.150587	0.145823	0.143983	0.140076	0.139894	0.137011	0.139113	0.132616	0.136566	0.133418	0.126808	0.130931	0.130215	0.125797	0.124617	0.125383	0.12256	0.120752	0.118672	0.117411	0.114752	0.115474	0.113742	0.109464
no Mg	D03	Sample X43	1.299	1.289	1.294	1.301	1.286	1.299	1.288	1.292	1.288	1.286	1.28	1.275	1.26	1.259	1.258	1.239	1.225	1.227	1.218	1.21	1.19	1.181	1.179	1.157	1.152	1.141	1.129	1.12	1.115	1.098	1.082	1.082	1.079	1.052	1.056	1.044	1.04	1.02	1.013	1.006	0.991	0.976	0.976	0.957	0.955	0.951	0.938
	E03	Sample X44	1.105	1.12	1.102	1.118	1.1	1.109	1.108	1.103	1.112	1.118	1.09	1.098	1.093	1.094	1.094	1.084	1.07	1.073	1.064	1.062	1.049	1.044	1.034	1.03	1.022	1.01	1.005	0.997	0.998	0.983	0.973	0.966	0.964	0.942	0.941	0.93	0.93	0.915	0.905	0.901	0.89	0.884	0.876	0.862	0.861	0.85	0.843
	F03	Sample X45	1.29	1.312	1.302	1.297	1.284	1.285	1.289	1.29	1.288	1.285	1.279	1.285	1.275	1.279	1.261	1.255	1.236	1.229	1.225	1.213	1.202	1.188	1.179	1.172	1.159	1.142	1.144	1.124	1.121	1.109	1.103	1.088	1.078	1.056	1.068	1.05	1.025	1.003	0.969	0.971	0.951	0.955	0.94	0.913	0.914	0.915	0.896
			1.23133	1.24033	1.23267	1.23867	1.22333	1.231	1.22833	1.22833	1.22933	1.22967	1.21633	1.21933	1.20933	1.21067	1.20433	1.19267	1.177	1.17633	1.169	1.16167	1.147	1.13767	1.13067	1.11967	1.111	1.09767	1.09267	1.08033	1.078	1.06333	1.05267	1.04533	1.04033	1.01667	1.02167	1.008	0.998333	0.979333	0.962333	0.959333	0.944	0.938333	0.930667	0.910667	0.91	0.905333	0.892333
			0.1095	0.104844	0.113231	0.10452	0.106814	0.105887	0.104213	0.108546	0.101614	0.0967075	0.109409	0.105197	0.101026	0.10153	0.0955632	0.0944475	0.0928278	0.0894949	0.091	0.0863269	0.0850823	0.0811932	0.0837158	0.078015	0.0771557	0.0759232	0.0762911	0.0721965	0.069347	0.0697878	0.0697878	0.0687701	0.0661085	0.0646942	0.0701166	0.0676166	0.0596518	0.056359	0.0543078	0.0534634	0.0508626	0.0482113	0.0506491	0.047543	0.0471275	0.0511892	0.047606
			Blank
20.32	39.36		1	-0.00115546	0.00115546	1.42065e-07	0.142065	0.028413	0.00220256
1.355	1.333		2	-0.00110294	0.00110294	1.35608e-07	0.135608	0.0271215	0.00210244										Blank correct	0.00270656
1.192	1.171		3	-0.000840336	0.000840336	1.0332e-07	0.10332	0.020664	0.00160186
1.27	1.254							Average	0.00196895
1.27233	1.25267
0.081525	0.0810082
			APS														APS					wo Blank
21.16	36.4		1	-0.00682415	0.00682415	8.39034e-07	0.839034	0.167807	0.0130083				9.32	58.4		1	-0.00570497	0.00570497	7.01431e-07	0.701431	0.140286	0.13758
1.131	1.027		2	-0.00557743	0.00557743	6.85749e-07	0.685749	0.13715	0.0106318				1.219	0.939		2	-0.00537897	0.00537897	6.61349e-07	0.661349	0.13227	0.129563
1.092	1.007		3	-0.00524934	0.00524934	6.45411e-07	0.645411	0.129082	0.0100064				1.175	0.911
1.211	1.131							Average	0.0112155	WO Blank	0.00924652
									0.00158379				9.32	52.04		3	-0.00498596	0.00498596	6.13027e-07	0.613027	0.122605	0.119899
													1.253	1.04							Average	0.129014
			no Mg																			0.00885316
21.16	36.4		1	-0.00767717	0.00767717	9.43914e-07	0.943914	0.188783	0.0146343
1.097	0.98		2	-0.0122703	0.0122703	1.50865e-06	1.50865	0.30173	0.0233899
0.95	0.763		3	-0.0122047	0.0122047	1.50058e-06	1.50058	0.300116	0.0232648
0.869	0.683							Average	0.0204297	WO Blank	0.0104233
									0.00501932								APS/APSK
			APS+APSK										21.16	65.16		1	-0.00756818	0.00756818	9.30514e-07	0.930514	0.186103	0.183396
64.32	40.2		1	-0.00443615	0.00443615	5.45429e-07	0.545429	0.109086	0.00845626				1.097	0.764
0.562	0.669		2	-0.0064262	0.0064262	7.90107e-07	0.790107	0.158021	0.0122497
0.692	0.847		3	-0.00671642	0.00671642	8.25789e-07	0.825789	0.165158	0.0128029				16.08	50.36		2	-0.0105018	0.0105018	1.2912e-06	1.2912	0.25824	0.255533
0.703	0.865							Average	0.0111696	WO Blank	-0.0122203		1.024	0.664
									0.00236608
			no Mn										10.16	47.4		3	-0.0123255	0.0123255	1.51542e-06	1.51542	0.303085	0.300378
64.32	40.2		1	-0.0197347	0.0197347	2.42639e-06	2.42639	0.485279	0.0376185				1.069	0.61							Average	0.246436
0.341	0.817		2	-0.0158375	0.0158375	1.94723e-06	1.94723	0.389446	0.0301896													0.0590193
0.364	0.746		3	-0.0232587	0.0232587	2.85968e-06	2.85968	0.571935	0.0443361
0.237	0.798							Average	0.0373814	WO Blank	0.0251317
									0.0070762
																	no Mn
													13.56	62.2		1	-0.00571546	0.00571546	7.02721e-07	0.702721	0.140544	0.137838
													0.849	0.571
													16.08	60.52		2	-0.00886589	0.00886589	1.09007e-06	1.09007	0.218014	0.215307
													1.099	0.705
													11.44	52.04		3	-0.0091133	0.0091133	1.12049e-06	1.12049	0.224098	0.221391
													1.128	0.758							Average	0.191512
																						0.0465827
			0	0.44	1.28	2.12	2.56	3.4	4.24	5.08	5.52	6.36	7.2	8.04	8.48	9.32	10.16	11	11.44	12.28	13.12	13.56	14.4	15.24	16.08	16.52	17.36	18.2	19.04	19.48	20.32	21.16	22	22.44	23.28	24.12	24.56	25.4	26.24	27.08	27.52	28.36	29.2	30.04	30.48	31.32	32.16	33	33.44
APS + APSk	D01	Sample X37	1.172	1.165	1.156	1.171	1.179	1.193	1.184	1.198	1.215	1.212	1.198	1.197	1.196	1.189	1.189	1.189	1.181	1.179	1.162	1.164	1.141	1.13	1.143	1.124	1.122	1.11	1.105	1.103	1.092	1.097	1.089	1.077	1.081	1.06	1.063	1.058	1.047	1.05	1.046	1.037	1.035	1.017	1.016	1.012	1.017	1.01	1
	E01	Sample X38	1.164	1.178	1.172	1.157	1.158	1.152	1.149	1.147	1.146	1.137	1.112	1.113	1.108	1.1	1.095	1.092	1.079	1.071	1.06	1.059	1.028	1.026	1.024	1.01	1.002	0.993	0.981	0.974	0.973	0.95	0.937	0.933	0.93	0.916	0.914	0.9	0.89	0.876	0.873	0.869	0.856	0.848	0.84	0.832	0.819	0.811	0.798
	F01	Sample X39	1.129	1.142	1.137	1.131	1.127	1.146	1.121	1.117	1.112	1.104	1.091	1.085	1.083	1.075	1.069	1.046	1.029	1.016	1.009	0.996	0.971	0.965	0.948	0.928	0.918	0.907	0.892	0.89	0.878	0.869	0.853	0.841	0.832	0.82	0.815	0.802	0.794	0.789	0.774	0.77	0.76	0.747	0.742	0.735	0.734	0.726	0.71
																														21.16	65.16		1	-0.00756818	0.00756818	1.42065e-07	0.142065	0.028413	0.028413
																														1.097	0.764
																														16.08	50.36		1	-0.0105018	0.0105018	1.42065e-07	0.142065	0.028413	0.028413
																														1.024	0.664
																														10.16	47.4		1	-0.0123255	0.0123255	1.42065e-07	0.142065	0.028413	0.028413
																														1.069	0.61
			0	0.44	1.28	2.12	2.56	3.4	4.24	5.08	5.52	6.36	7.2	8.04	8.48	9.32	10.16	11	11.44	12.28	13.12	13.56	14.4	15.24	16.08	16.52	17.36	18.2	19.04	19.48	20.32	21.16	22	22.44	23.28	24.12	24.56	25.4	26.24	27.08	27.52	28.36	29.2	30.04	30.48	31.32	32.16	33	33.44
APS	A12	Sample X34	1.233	1.23	1.24	1.24	1.235	1.235	1.236	1.238	1.247	1.252	1.227	1.23	1.218	1.219	1.204	1.2	1.194	1.188	1.187	1.182	1.168	1.166	1.16	1.155	1.157	1.145	1.14	1.139	1.13	1.131	1.121	1.113	1.123	1.093	1.093	1.096	1.087	1.087	1.08	1.081	1.069	1.066	1.058	1.055	1.05	1.052	1.047
	B12	Sample X35	1.187	1.19	1.178	1.19	1.193	1.193	1.183	1.18	1.191	1.194	1.176	1.176	1.175	1.175	1.173	1.163	1.157	1.156	1.15	1.156	1.128	1.132	1.125	1.124	1.124	1.107	1.108	1.098	1.096	1.092	1.079	1.093	1.086	1.073	1.082	1.092	1.082	1.079	1.067	1.066	1.05	1.05	1.045	1.043	1.032	1.035	1.026
	C12	Sample X36	1.308	1.292	1.267	1.275	1.26	1.27	1.26	1.257	1.27	1.264	1.262	1.258	1.251	1.253	1.255	1.252	1.24	1.243	1.236	1.241	1.235	1.218	1.228	1.213	1.221	1.214	1.207	1.208	1.21	1.211	1.198	1.186	1.188	1.18	1.186	1.181	1.182	1.178	1.174	1.176	1.166	1.164	1.16	1.155	1.16	1.17	1.168
																9.32	58.4
																1.219	0.939
																9.32	58.4
																1.175	0.911
																9.32	51.2
																1.253	1.047
			0	0.44	1.28	2.12	2.56	3.4	4.24	5.08	5.52	6.36	7.2	8.04	8.48	9.32	10.16	11	11.44	12.28	13.12	13.56	14.4	15.24	16.08	16.52	17.36	18.2	19.04	19.48	20.32	21.16	22	22.44	23.28	24.12	24.56	25.4	26.24	27.08	27.52	28.36	29.2	30.04	30.48	31.32	32.16	33	33.44
no Mn	D02	Sample X40	0.884	0.884	0.873	0.903	0.871	0.873	0.866	0.868	0.873	0.874	0.866	0.858	0.864	0.862	0.858	0.858	0.852	0.847	0.847	0.849	0.836	0.827	0.831	0.819	0.822	0.812	0.812	0.805	0.804	0.796	0.794	0.779	0.785	0.777	0.77	0.765	0.767	0.76	0.758	0.757	0.748	0.742	0.74	0.735	0.73	0.734	0.725
	E02	Sample X41	1.164	1.2	1.159	1.164	1.169	1.176	1.17	1.177	1.167	1.171	1.164	1.156	1.153	1.14	1.15	1.149	1.131	1.124	1.118	1.127	1.098	1.094	1.099	1.087	1.078	1.069	1.064	1.054	1.048	1.045	1.029	1.018	1.025	1.001	1.003	0.999	0.992	0.986	0.987	0.979	0.966	0.95	0.95	0.943	0.929	0.93	0.911
	F02	Sample X42	1.189	1.189	1.177	1.182	1.181	1.204	1.184	1.172	1.181	1.189	1.164	1.169	1.15	1.151	1.145	1.144	1.128	1.122	1.123	1.126	1.104	1.099	1.084	1.072	1.071	1.053	1.044	1.04	1.034	1.028	1.018	1.013	1.006	0.992	0.99	0.981	0.977	0.964	0.961	0.958	0.947	0.945	0.936	0.923	0.931	0.932	0.918
																13.56	62.2
																0.849	0.571
																16.08	60.52
																1.099	0.705
																11.44	52.04
																1.128	0.758
			0	0.44	1.28	2.12	2.56	3.4	4.24	5.08	5.52	6.36	7.2	8.04	8.48	9.32	10.16	11	11.44	12.28	13.12	13.56	14.4	15.24	16.08	16.52	17.36	18.2	19.04	19.48	20.32	21.16	22	22.44	23.28	24.12	24.56	25.4	26.24	27.08	27.52	28.36	29.2	30.04	30.48	31.32	32.16	33	33.44
no Mg	D03	Sample X43	1.299	1.289	1.294	1.301	1.286	1.299	1.288	1.292	1.288	1.286	1.28	1.275	1.26	1.259	1.258	1.239	1.225	1.227	1.218	1.21	1.19	1.181	1.179	1.157	1.152	1.141	1.129	1.12	1.115	1.098	1.082	1.082	1.079	1.052	1.056	1.044	1.04	1.02	1.013	1.006	0.991	0.976	0.976	0.957	0.955	0.951	0.938
	E03	Sample X44	1.105	1.12	1.102	1.118	1.1	1.109	1.108	1.103	1.112	1.118	1.09	1.098	1.093	1.094	1.094	1.084	1.07	1.073	1.064	1.062	1.049	1.044	1.034	1.03	1.022	1.01	1.005	0.997	0.998	0.983	0.973	0.966	0.964	0.942	0.941	0.93	0.93	0.915	0.905	0.901	0.89	0.884	0.876	0.862	0.861	0.85	0.843
	F03	Sample X45	1.29	1.312	1.302	1.297	1.284	1.285	1.289	1.29	1.288	1.285	1.279	1.285	1.275	1.279	1.261	1.255	1.236	1.229	1.225	1.213	1.202	1.188	1.179	1.172	1.159	1.142	1.144	1.124	1.121	1.109	1.103	1.088	1.078	1.056	1.068	1.05	1.025	1.003	0.969	0.971	0.951	0.955	0.94	0.913	0.914	0.915	0.896
[truncated: 50 more columns]
