# Supplementary material for: Assimilatory sulfate reduction in the marine methanogen Methanothermococcus thermolithotrophicus
Source: Nat Microbiol. 2023 Jun 5;8(7):1227–39. doi: 10.1038/s41564-023-01398-8 (PMC10322725; doi:10.1038/s41564-023-01398-8)
Supplement: Supplementary file 9 — Statistical source data. [file 41564_2023_1398_MOESM9_ESM.xlsx]

## Sheet: Table All Cycles
Sulfite reductase activity from Mthermolithotrophicus cell extract
	User: USER
	Path: C:\Program Files (x86)\BMG\Omega\User\Data
	Test ID: 764
	Test Name: fsr
	Date: 6/15/2022
	Time: 1:41:01 PM
	Absorbance			Absorbance values are displayed as OD				Absorbance values are pathlength corrected based on waterpeak!
	Well	Content	Raw Data (600)	Raw Data (600)	Raw Data (600)	Raw Data (600)	Raw Data (600)	Raw Data (600)	Raw Data (600)	Raw Data (600)	Raw Data (600)	Raw Data (600)	Raw Data (600)	Raw Data (600)	Raw Data (600)	Raw Data (600)	Raw Data (600)	Raw Data (600)	Raw Data (600)	Raw Data (600)	Raw Data (600)	Raw Data (600)	Raw Data (600)	Raw Data (600)	Raw Data (600)	Raw Data (600)	Raw Data (600)	Raw Data (600)	Raw Data (600)	Raw Data (600)	Raw Data (600)	Raw Data (600)	Raw Data (600)	Raw Data (600)	Raw Data (600)	Raw Data (600)	Raw Data (600)	Raw Data (600)	Raw Data (600)	Raw Data (600)	Raw Data (600)	Raw Data (600)	Raw Data (600)	Raw Data (600)	Raw Data (600)	Raw Data (600)	Raw Data (600)	Raw Data (600)	Raw Data (600)
		Time	0 min	0 min 31 s	1 min 2 s	1 min 33 s	2 min 4 s	2 min 35 s	3 min 6 s	3 min 37 s	4 min 8 s	4 min 39 s	5 min 10 s	5 min 41 s	6 min 12 s	6 min 43 s	7 min 14 s	7 min 45 s	8 min 16 s	8 min 47 s	9 min 18 s	9 min 49 s	10 min 20 s	10 min 51 s	11 min 22 s	11 min 53 s	12 min 24 s	12 min 55 s	13 min 26 s	13 min 57 s	14 min 28 s	14 min 59 s	15 min 30 s	16 min 1 s	16 min 32 s	17 min 3 s	17 min 34 s	18 min 5 s	18 min 36 s	19 min 7 s	19 min 38 s	20 min 9 s	20 min 40 s	21 min 11 s	21 min 42 s	22 min 13 s	22 min 44 s	23 min 15 s	23 min 46 s
	E01	Sample X1	1.176	1.176	1.197	1.179	1.174	1.188	1.181	1.188	1.179	1.187	1.187	1.177	1.184	1.188	1.181	1.179	1.178	1.192	1.191	1.201	1.197	1.192	1.193	1.192	1.208	1.198	1.193	1.183	1.179	1.171	1.169	1.15	1.16	1.161	1.154	1.157	1.164	1.17	1.159	1.16	1.158	1.156	1.149	1.159	1.141	1.155	1.169
	E02	Sample X4	0.973	0.977	0.99	0.982	0.981	0.985	0.991	0.992	0.988	0.99	0.994	0.984	0.999	1.007	1.01	0.998	0.987	0.993	1.008	1.013	0.998	1.004	1.011	1.017	1.022	1.017	1.008	1.004	1.008	1.009	1.005	1.02	1.004	1.006	1.002	0.998	0.995	1.003	0.996	0.998	0.985	0.981	0.977	0.971	0.96	0.966	0.97
	E03	Sample X7	0.924	0.933	0.936	0.94	0.941	0.951	0.944	0.95	0.946	0.944	0.946	0.937	0.941	0.944	0.938	0.94	0.933	0.932	0.927	0.936	0.928	0.928	0.925	0.929	0.929	0.928	0.925	0.911	0.917	0.913	0.917	0.91	0.9	0.895	0.897	0.889	0.892	0.888	0.888	0.88	0.873	0.869	0.866	0.858	0.853	0.854	0.845
	E05	Sample X13	0.94	0.953	0.96	0.969	0.966	0.964	0.953	0.954	0.962	0.962	0.96	0.947	0.955	0.955	0.96	0.971	0.944	0.948	0.951	0.945	0.948	0.94	0.939	0.938	0.94	0.933	0.935	0.92	0.924	0.927	0.918	0.914	0.909	0.909	0.903	0.898	0.892	0.902	0.888	0.883	0.868	0.874	0.858	0.851	0.838	0.838	0.831
	E06	Sample X16	1.123	1.118	1.079	1.083	1.07	1.075	1.082	1.082	1.091	1.09	1.088	1.075	1.081	1.086	1.096	1.084	1.073	1.07	1.073	1.072	1.067	1.069	1.06	1.06	1.06	1.056	1.051	1.043	1.042	1.043	1.035	1.032	1.026	1.026	1.016	1.009	1.003	1.004	1	0.991	0.979	0.975	0.966	0.962	0.955	0.96	0.949
	E07	Sample X19	1.069	1.062	1.066	1.073	1.073	1.067	1.072	1.078	1.077	1.075	1.078	1.069	1.08	1.081	1.067	1.077	1.066	1.062	1.061	1.066	1.063	1.049	1.049	1.055	1.051	1.044	1.034	1.029	1.033	1.032	1.028	1.025	1.015	1.006	1.007	0.998	0.99	0.996	0.994	0.984	0.971	0.964	0.96	0.957	0.94	0.945	0.936
	E08	Sample X22	1.095	1.124	1.101	1.103	1.096	1.093	1.103	1.106	1.093	1.102	1.095	1.097	1.115	1.121	1.115	1.099	1.097	1.098	1.098	1.086	1.09	1.082	1.07	1.072	1.081	1.069	1.06	1.063	1.052	1.058	1.044	1.041	1.034	1.022	1.023	1.012	1.011	1.007	1.009	0.992	0.978	0.98	0.966	0.961	0.954	0.954	0.948
	E09	Sample X25	1.055	1.042	1.051	1.043	1.036	1.046	1.047	1.055	1.058	1.055	1.06	1.046	1.059	1.076	1.075	1.076	1.062	1.047	1.061	1.064	1.059	1.053	1.042	1.046	1.04	1.033	1.03	1.037	1.023	1.029	1.023	1.009	1.005	1.002	0.996	0.993	0.989	0.986	0.982	0.972	0.957	0.95	0.948	0.942	0.926	0.923	0.914
	E10	Sample X28	1.078	1.041	1.046	1.071	1.059	1.069	1.073	1.088	1.09	1.108	1.096	1.081	1.095	1.114	1.11	1.114	1.101	1.095	1.094	1.101	1.108	1.101	1.095	1.084	1.072	1.069	1.069	1.067	1.061	1.061	1.054	1.05	1.048	1.032	1.025	1.016	1.009	1.012	1	0.988	0.98	0.975	0.965	0.957	0.946	0.943	0.942
	F01	Sample X2	1.129	1.14	1.15	1.128	1.143	1.144	1.147	1.136	1.134	1.134	1.142	1.124	1.129	1.136	1.157	1.138	1.133	1.128	1.137	1.149	1.155	1.147	1.135	1.135	1.143	1.15	1.156	1.151	1.153	1.154	1.151	1.134	1.123	1.094	1.099	1.114	1.109	1.125	1.124	1.115	1.099	1.108	1.113	1.11	1.099	1.102	1.098
	F02	Sample X5	1.025	1.028	1.053	1.042	1.039	1.045	1.049	1.047	1.048	1.061	1.055	1.042	1.066	1.065	1.062	1.069	1.065	1.063	1.064	1.067	1.065	1.067	1.077	1.082	1.08	1.079	1.075	1.062	1.077	1.078	1.074	1.068	1.072	1.063	1.061	1.064	1.068	1.079	1.067	1.064	1.064	1.051	1.048	1.059	1.052	1.055	1.054
	F03	Sample X8	0.972	0.986	1.003	1.004	1.007	1.002	1.005	1.001	0.991	0.999	1.001	0.98	0.986	0.976	0.982	0.978	0.984	0.982	0.99	0.983	0.974	0.965	0.968	0.967	0.98	0.977	0.971	0.964	0.963	0.962	0.961	0.955	0.947	0.944	0.941	0.935	0.929	0.932	0.927	0.916	0.907	0.909	0.904	0.893	0.89	0.894	0.892
	F05	Sample X14	1.018	1.032	1.024	1.006	1.017	1.016	1.015	1.013	1.008	1.012	1.028	1.011	1.024	1.023	1.025	1.026	1.018	1.01	1.025	1.022	1.025	1.031	1.015	1.019	1.017	1.02	1.01	1.02	1.005	0.998	1.002	0.99	0.991	0.984	0.987	0.973	0.968	0.968	0.968	0.951	0.948	0.941	0.933	0.925	0.923	0.922	0.907
	F06	Sample X17	1.035	1.086	1.106	1.074	1.069	1.064	1.057	1.063	1.064	1.07	1.07	1.06	1.054	1.071	1.062	1.056	1.051	1.055	1.056	1.055	1.056	1.058	1.042	1.043	1.046	1.041	1.035	1.027	1.032	1.024	1.021	1.028	1.022	1.003	1.009	1	0.988	1	0.989	0.983	0.976	0.959	0.961	0.95	0.948	0.94	0.956
	F07	Sample X20	1.111	1.122	1.128	1.113	1.126	1.124	1.119	1.111	1.104	1.117	1.108	1.092	1.098	1.091	1.087	1.09	1.082	1.084	1.078	1.074	1.074	1.067	1.061	1.059	1.068	1.068	1.066	1.051	1.052	1.047	1.045	1.033	1.026	1.025	1.022	1.008	1.006	1.008	0.999	1.001	0.981	0.972	0.973	0.967	0.952	0.953	0.947
	F08	Sample X23	1.152	1.151	1.154	1.149	1.137	1.128	1.133	1.123	1.114	1.128	1.121	1.11	1.122	1.115	1.114	1.115	1.109	1.106	1.111	1.104	1.107	1.099	1.098	1.101	1.098	1.095	1.092	1.094	1.091	1.089	1.09	1.088	1.076	1.059	1.063	1.062	1.059	1.061	1.058	1.045	1.033	1.036	1.026	1.029	1.019	1.026	1.015
	F09	Sample X26	1.131	1.133	1.131	1.124	1.143	1.152	1.149	1.144	1.146	1.171	1.162	1.151	1.155	1.145	1.142	1.139	1.12	1.117	1.13	1.136	1.121	1.12	1.108	1.106	1.104	1.105	1.094	1.087	1.091	1.089	1.082	1.074	1.07	1.053	1.061	1.053	1.045	1.045	1.048	1.03	1.018	1.006	1.005	1	0.982	0.982	0.969
	F10	Sample X29	1.139	1.173	1.171	1.18	1.157	1.169	1.173	1.168	1.16	1.171	1.162	1.159	1.17	1.169	1.153	1.16	1.17	1.153	1.14	1.137	1.136	1.143	1.134	1.134	1.141	1.135	1.127	1.114	1.109	1.096	1.092	1.078	1.06	1.058	1.062	1.054	1.049	1.051	1.036	1.033	1.019	1.008	1.003	0.998	0.986	0.988	0.972
	G01	Sample X3	1.183	1.199	1.196	1.175	1.194	1.204	1.188	1.191	1.179	1.204	1.186	1.18	1.19	1.193	1.184	1.19	1.185	1.189	1.192	1.193	1.189	1.182	1.171	1.177	1.18	1.182	1.181	1.18	1.185	1.181	1.168	1.153	1.153	1.144	1.154	1.142	1.146	1.149	1.141	1.138	1.123	1.129	1.119	1.138	1.124	1.133	1.132
	G02	Sample X6	1.003	1	1.008	0.999	1.005	1.006	1.006	1.014	1.003	1.022	1.027	1.016	1.022	1.024	1.026	1.04	1.026	1.026	1.028	1.029	1.039	1.04	1.032	1.029	1.032	1.03	1.033	1.033	1.038	1.035	1.031	1.026	1.023	1.014	1.014	1.01	1.004	1.015	1.024	1.016	1.009	1.004	1.002	1.002	0.999	1.008	1
	G03	Sample X9	0.822	0.827	0.842	0.847	0.843	0.843	0.846	0.845	0.843	0.85	0.854	0.84	0.847	0.848	0.847	0.846	0.847	0.845	0.844	0.838	0.839	0.852	0.849	0.844	0.842	0.834	0.832	0.834	0.842	0.83	0.834	0.833	0.83	0.819	0.81	0.807	0.803	0.813	0.803	0.798	0.79	0.788	0.779	0.776	0.77	0.773	0.765
	G05	Sample X15	1.068	1.06	1.062	1.054	1.069	1.066	1.076	1.075	1.068	1.073	1.072	1.064	1.08	1.074	1.058	1.062	1.056	1.052	1.054	1.056	1.034	1.034	1.033	1.044	1.049	1.045	1.042	1.033	1.032	1.026	1.02	1.011	1.013	0.997	0.992	0.983	0.98	0.981	0.978	0.959	0.947	0.942	0.939	0.925	0.911	0.907	0.897
	G06	Sample X18	1.001	1.014	0.986	0.976	0.998	1.004	0.994	1.001	0.996	1.006	1.01	0.997	1.003	1.006	1.001	1	0.984	0.991	0.998	1.001	0.988	0.987	0.982	0.99	0.984	0.985	0.981	0.974	0.972	0.965	0.965	0.958	0.955	0.947	0.948	0.933	0.927	0.936	0.924	0.916	0.906	0.898	0.898	0.892	0.883	0.88	0.88
	G07	Sample X21	1.097	1.101	1.116	1.11	1.117	1.117	1.107	1.111	1.112	1.124	1.118	1.085	1.103	1.121	1.102	1.093	1.087	1.093	1.099	1.106	1.101	1.095	1.08	1.081	1.077	1.075	1.066	1.066	1.069	1.067	1.066	1.056	1.048	1.042	1.04	1.025	1.02	1.025	1.018	1.006	1	0.989	0.984	0.978	0.968	0.972	0.963
	G08	Sample X24	1.129	1.136	1.149	1.126	1.12	1.121	1.127	1.121	1.131	1.136	1.124	1.113	1.115	1.126	1.128	1.129	1.126	1.117	1.122	1.117	1.116	1.116	1.111	1.107	1.111	1.106	1.105	1.102	1.096	1.1	1.099	1.091	1.082	1.08	1.066	1.062	1.057	1.061	1.064	1.055	1.047	1.04	1.038	1.039	1.028	1.023	1.02
	G09	Sample X27	1.086	1.095	1.108	1.095	1.097	1.103	1.117	1.113	1.099	1.108	1.111	1.088	1.11	1.099	1.101	1.098	1.092	1.095	1.089	1.074	1.079	1.086	1.064	1.067	1.067	1.066	1.06	1.05	1.05	1.045	1.041	1.028	1.013	0.998	0.997	0.98	0.971	0.976	0.964	0.949	0.935	0.926	0.92	0.911	0.888	0.886	0.866
	G10	Sample X30	1.131	1.153	1.189	1.176	1.181	1.167	1.172	1.178	1.175	1.175	1.171	1.155	1.174	1.166	1.166	1.152	1.163	1.146	1.146	1.138	1.136	1.147	1.147	1.145	1.142	1.126	1.114	1.102	1.103	1.095	1.096	1.077	1.062	1.052	1.046	1.04	1.03	1.036	1.023	1.016	1.008	0.998	0.989	0.979	0.968	0.959	0.962
						Mv Extinction coefficient	9,840 cm−1·M−1
	150622
	Setup	50°C	Final							A	c	µM Mv/min	nmol Mv/min	µmol Mvox/min/mol of cell extract	wo blank
	600nm		vt= 212.25			Sulfite	1798	2325		0.0467932	4.7554e-06	4.7554	1.00933	20.1867	18.5703	20.0393	0.129949											wo blank	Average	Std		Sulfide	3.03918	0.249721
	500 mM KH2PO4 pH 7	200 µl					0.616	0.205		0.0463378	4.70912e-06	4.70912	0.999511	19.9902	18.3738	WO Blank	18.4229		Sulfide	1736	4123		0.0113867	1.15718e-06	1.15718	0.245612	4.91224	3.29582	4.6556	0.249721		Sulfate	7.31057	0.626436
	25 mM Mvred	1 µl	0.118 mM				0.73	0.323		0.0462239	4.69755e-06	4.69755	0.997055	19.9411	18.3247					0.777	0.324		0.0107583	1.09332e-06	1.09332	0.232057	4.64115	3.02472	WO Blank	3.03918		Sulfite	18.4229	0.129949
	1 mM Sulfite	6.25	0.02944 mM				0.572	0.166												0.842	0.414		0.0102304	1.03968e-06	1.03968	0.220671	4.41343	2.797
	0.01 g/l enzyme extract	5µl of 0.01g	0.05 µg																	0.688	0.281
																																	Average	Std	1	2	3
						Sulfate	2077	2914		0.0190681	1.93782e-06	1.93782	0.411301	8.22603	6.6096	8.92699	0.626436															Sulfide	3.03918	0.249721	3.29582	3.02472	2.797
							0.782	0.516		0.021147	2.14908e-06	2.14908	0.456142	9.12285	7.50643	WO Blank	7.31057		Blank with sulfite	1798	3410		0.00305211	3.10174e-07	0.310174	0.0658344	1.31669		1.61642	0.323277		Sulfate	7.31057	0.626436	6.6096	7.50643	7.81568
							0.793	0.498		0.0218638	2.22193e-06	2.22193	0.471605	9.4321	7.81568					0.968	0.886		0.00364764	3.70695e-07	0.370695	0.0786801	1.5736					Sulfite	18.4229	0.129949	18.5703	18.3738	18.3247
							0.722	0.417												1.039	0.941		0.00454094	4.61478e-07	0.461478	0.0979487	1.95897
																				1.003	0.881
																			Blank	1736	3410		0.00630824	6.41082e-07	0.641082	0.13607	2.72139		1.87096	0.900414
																				1.146	0.97		0.00455197	4.62599e-07	0.462599	0.0981866	1.96373
																				1.069	0.942		0.00215054	2.18551e-07	0.218551	0.0463874	0.927747
																				1.076	1.016
		Time	0	31	62	93	124	155	186	217	248	279	310	341	372	403	434	465	496	527	558	589	620	651	682	713	744	775	806	837	868	899	930	961	992	1023	1054	1085	1116	1147	1178	1209	1240	1271	1302	1333	1364	1395	1426
Blank	E01	Sample X1	1.176	1.176	1.197	1.179	1.174	1.188	1.181	1.188	1.179	1.187	1.187	1.177	1.184	1.188	1.181	1.179	1.178	1.192	1.191	1.201	1.197	1.192	1.193	1.192	1.208	1.198	1.193	1.183	1.179	1.171	1.169	1.15	1.16	1.161	1.154	1.157	1.164	1.17	1.159	1.16	1.158	1.156	1.149	1.159	1.141	1.155	1.169
Blank	F01	Sample X2	1.129	1.14	1.15	1.128	1.143	1.144	1.147	1.136	1.134	1.134	1.142	1.124	1.129	1.136	1.157	1.138	1.133	1.128	1.137	1.149	1.155	1.147	1.135	1.135	1.143	1.15	1.156	1.151	1.153	1.154	1.151	1.134	1.123	1.094	1.099	1.114	1.109	1.125	1.124	1.115	1.099	1.108	1.113	1.11	1.099	1.102	1.098
Blank	G01	Sample X3	1.183	1.199	1.196	1.175	1.194	1.204	1.188	1.191	1.179	1.204	1.186	1.18	1.19	1.193	1.184	1.19	1.185	1.189	1.192	1.193	1.189	1.182	1.171	1.177	1.18	1.182	1.181	1.18	1.185	1.181	1.168	1.153	1.153	1.144	1.154	1.142	1.146	1.149	1.141	1.138	1.123	1.129	1.119	1.138	1.124	1.133	1.132
		Time	0	31	62	93	124	155	186	217	248	279	310	341	372	403	434	465	496	527	558	589	620	651	682	713	744	775	806	837	868	899	930	961	992	1023	1054	1085	1116	1147	1178	1209	1240	1271	1302	1333	1364	1395	1426
Blank with sulfite	E02	Sample X4	0.973	0.977	0.99	0.982	0.981	0.985	0.991	0.992	0.988	0.99	0.994	0.984	0.999	1.007	1.01	0.998	0.987	0.993	1.008	1.013	0.998	1.004	1.011	1.017	1.022	1.017	1.008	1.004	1.008	1.009	1.005	1.02	1.004	1.006	1.002	0.998	0.995	1.003	0.996	0.998	0.985	0.981	0.977	0.971	0.96	0.966	0.97
Blank with sulfite	F02	Sample X5	1.025	1.028	1.053	1.042	1.039	1.045	1.049	1.047	1.048	1.061	1.055	1.042	1.066	1.065	1.062	1.069	1.065	1.063	1.064	1.067	1.065	1.067	1.077	1.082	1.08	1.079	1.075	1.062	1.077	1.078	1.074	1.068	1.072	1.063	1.061	1.064	1.068	1.079	1.067	1.064	1.064	1.051	1.048	1.059	1.052	1.055	1.054
Blank with sulfite	G02	Sample X6	1.003	1	1.008	0.999	1.005	1.006	1.006	1.014	1.003	1.022	1.027	1.016	1.022	1.024	1.026	1.04	1.026	1.026	1.028	1.029	1.039	1.04	1.032	1.029	1.032	1.03	1.033	1.033	1.038	1.035	1.031	1.026	1.023	1.014	1.014	1.01	1.004	1.015	1.024	1.016	1.009	1.004	1.002	1.002	0.999	1.008	1
		Time	0	31	62	93	124	155	186	217	248	279	310	341	372	403	434	465	496	527	558	589	620	651	682	713	744	775	806	837	868	899	930	961	992	1023	1054	1085	1116	1147	1178	1209	1240	1271	1302	1333	1364	1395	1426
Sulfide	E03	Sample X7	0.924	0.933	0.936	0.94	0.941	0.951	0.944	0.95	0.946	0.944	0.946	0.937	0.941	0.944	0.938	0.94	0.933	0.932	0.927	0.936	0.928	0.928	0.925	0.929	0.929	0.928	0.925	0.911	0.917	0.913	0.917	0.91	0.9	0.895	0.897	0.889	0.892	0.888	0.888	0.88	0.873	0.869	0.866	0.858	0.853	0.854	0.845
Sulfide	F03	Sample X8	0.972	0.986	1.003	1.004	1.007	1.002	1.005	1.001	0.991	0.999	1.001	0.98	0.986	0.976	0.982	0.978	0.984	0.982	0.99	0.983	0.974	0.965	0.968	0.967	0.98	0.977	0.971	0.964	0.963	0.962	0.961	0.955	0.947	0.944	0.941	0.935	0.929	0.932	0.927	0.916	0.907	0.909	0.904	0.893	0.89	0.894	0.892
Sulfide	G03	Sample X9	0.822	0.827	0.842	0.847	0.843	0.843	0.846	0.845	0.843	0.85	0.854	0.84	0.847	0.848	0.847	0.846	0.847	0.845	0.844	0.838	0.839	0.852	0.849	0.844	0.842	0.834	0.832	0.834	0.842	0.83	0.834	0.833	0.83	0.819	0.81	0.807	0.803	0.813	0.803	0.798	0.79	0.788	0.779	0.776	0.77	0.773	0.765
		Time	0	31	62	93	124	155	186	217	248	279	310	341	372	403	434	465	496	527	558	589	620	651	682	713	744	775	806	837	868	899	930	961	992	1023	1054	1085	1116	1147	1178	1209	1240	1271	1302	1333	1364	1395	1426
Sulfite	E05	Sample X13	0.94	0.953	0.96	0.969	0.966	0.964	0.953	0.954	0.962	0.962	0.96	0.947	0.955	0.955	0.96	0.971	0.944	0.948	0.951	0.945	0.948	0.94	0.939	0.938	0.94	0.933	0.935	0.92	0.924	0.927	0.918	0.914	0.909	0.909	0.903	0.898	0.892	0.902	0.888	0.883	0.868	0.874	0.858	0.851	0.838	0.838	0.831
Sulfite	F05	Sample X14	1.018	1.032	1.024	1.006	1.017	1.016	1.015	1.013	1.008	1.012	1.028	1.011	1.024	1.023	1.025	1.026	1.018	1.01	1.025	1.022	1.025	1.031	1.015	1.019	1.017	1.02	1.01	1.02	1.005	0.998	1.002	0.99	0.991	0.984	0.987	0.973	0.968	0.968	0.968	0.951	0.948	0.941	0.933	0.925	0.923	0.922	0.907
Sulfite	G05	Sample X15	1.068	1.06	1.062	1.054	1.069	1.066	1.076	1.075	1.068	1.073	1.072	1.064	1.08	1.074	1.058	1.062	1.056	1.052	1.054	1.056	1.034	1.034	1.033	1.044	1.049	1.045	1.042	1.033	1.032	1.026	1.02	1.011	1.013	0.997	0.992	0.983	0.98	0.981	0.978	0.959	0.947	0.942	0.939	0.925	0.911	0.907	0.897
		Time	0	31	62	93	124	155	186	217	248	279	310	341	372	403	434	465	496	527	558	589	620	651	682	713	744	775	806	837	868	899	930	961	992	1023	1054	1085	1116	1147	1178	1209	1240	1271	1302	1333	1364	1395	1426
Sulfate	E06	Sample X16	1.123	1.118	1.079	1.083	1.07	1.075	1.082	1.082	1.091	1.09	1.088	1.075	1.081	1.086	1.096	1.084	1.073	1.07	1.073	1.072	1.067	1.069	1.06	1.06	1.06	1.056	1.051	1.043	1.042	1.043	1.035	1.032	1.026	1.026	1.016	1.009	1.003	1.004	1	0.991	0.979	0.975	0.966	0.962	0.955	0.96	0.949
Sulfate	F06	Sample X17	1.035	1.086	1.106	1.074	1.069	1.064	1.057	1.063	1.064	1.07	1.07	1.06	1.054	1.071	1.062	1.056	1.051	1.055	1.056	1.055	1.056	1.058	1.042	1.043	1.046	1.041	1.035	1.027	1.032	1.024	1.021	1.028	1.022	1.003	1.009	1	0.988	1	0.989	0.983	0.976	0.959	0.961	0.95	0.948	0.94	0.956
Sulfate	G06	Sample X18	1.001	1.014	0.986	0.976	0.998	1.004	0.994	1.001	0.996	1.006	1.01	0.997	1.003	1.006	1.001	1	0.984	0.991	0.998	1.001	0.988	0.987	0.982	0.99	0.984	0.985	0.981	0.974	0.972	0.965	0.965	0.958	0.955	0.947	0.948	0.933	0.927	0.936	0.924	0.916	0.906	0.898	0.898	0.892	0.883	0.88	0.88
[truncated: 188 more columns]
