# Supplementary material for: Assimilatory sulfate reduction in the marine methanogen Methanothermococcus thermolithotrophicus
Source: Nat Microbiol. 2023 Jun 5;8(7):1227–39. doi: 10.1038/s41564-023-01398-8 (PMC10322725; doi:10.1038/s41564-023-01398-8)
Supplement: Supplementary file 11 — Statistical source data. [file 41564_2023_1398_MOESM11_ESM.xlsx]

## Sheet: Sheet1
M thermolithotrophicus and M infernus growth on 2 mM S sources
M.thermo 65°C
M.infernus 75°C
		M. thermolithotrophicus
	S2-	4.44267	0.14935	4.34	4.614	4.374
	no S [S2-]	0.3948	0.0306593	0.3653	0.4265	0.3926
	SO3	3.93833	0.233676	3.894	4.191	3.73
	SO4 [S2-]	4.739	0.0737767	4.76	4.8	4.657
	SO4 + S2-	4.43467	0.0479201	4.49	4.407	4.407
	SO4 [SO3]	4.214	0.420699	4.42	3.73	4.492
	M. infernus
	S2-	1.93967		1.675	2.478	1.666
	no S [S2-]	0.06325		0.033	0.0935
	SO3	2.21267	0.452257	2.312	1.719	2.607
	SO4 [S2-]	0.34865	0.0443356	0.3173	0.38
	SO4 + S2-	2.5005		3.152	1.849
	SO4 [SO3]	0.133733	0.0712731	0.216	0.0946	0.0906
