# Supplementary material for: Assimilatory sulfate reduction in the marine methanogen Methanothermococcus thermolithotrophicus
Source: Nat Microbiol. 2023 Jun 5;8(7):1227–39. doi: 10.1038/s41564-023-01398-8 (PMC10322725; doi:10.1038/s41564-023-01398-8)
Supplement: Supplementary file 12 — Statistical source data. [file 41564_2023_1398_MOESM12_ESM.xlsx]

## Sheet: 2a
Impact of Molybdate on Mthermolithotrophicus growth
														2 mM Na2S
															MoO4 (mM)
																T0	T1	T2	T3	T4	T5	T6	T7	T8
																0	1.5	2.5	3.5	4.5	5.5	17	19	21.5
															0	0.264	0.238	0.304	0.696	1.294	1.596	3.094	3.168	3.32
															25	0.22	0.214	0.238	0.33	0.576	1.16	3.004	3.046	3.316
	Na2S 2mM		T0	T1	T2	T3	T4	T5	T6	T7	T8
	0 mM MoO4	MJE1	0.288	0.224	0.328	0.688	1.272	1.568	3.256	3.42	3.36
		MJE2	0.24	0.252	0.28	0.704	1.316	1.624	2.932	2.916	3.28
	25 mM MoO4	MJE1	0.216	0.196	0.232	0.316	0.512	1.12	2.98	3.08	3.4
		MJE2	0.224	0.232	0.244	0.344	0.64	1.2	3.028	3.012	3.232
															4 mM SO4
																T0	T1	T2	T3	T4	T5	T6	T7	T8
															0	0.13	0.13	0.114	0.108	0.114	0.11	2.282	2.466	3.246
															4	0.18	0.14	0.118	0.114	0.118	0.102	2.58	2.882	3.54
															25	0.144	0.13	0.106	0.116	0.116	0.096	0.276	0.37	0.346
	4 mM SO4		T0	T1	T2	T3	T4	T5	T6	T7	T8
	0 mM MoO4	MJE1	0.132	0.132	0.1	0.108	0.116	0.12	2.1	2.36	3.144
		MJE2	0.128	0.128	0.128	0.108	0.112	0.1	2.464	2.572	3.348
	4 mM MoO4	MJE1	0.144	0.136	0.112	0.112	0.1	0.092	2.528	2.728	3.46
		MJE2	0.216	0.144	0.124	0.116	0.136	0.112	2.632	3.036	3.62
	25 mM MoO4	MJE1	0.136	0.116	0.108	0.12	0.112	0.092	0.432	0.536	0.528
		MJE2	0.152	0.144	0.104	0.112	0.12	0.1	0.12	0.204	0.164

## Sheet: 2b
	Column1	Column3	Column4	Column5	Column7	Column8	Column9	Column10	Column11
				Inoculum OD600nm : 1.252
	2019-01-12	100ml media + 0,54 mMSO4 + 10 mM PO4 + 50 mM citrate (5 ml) + 9 ml inoculum
Date	Time		wo MoO4			addition of MoO4
		MJE1	MJE2	MJE3	MJE1	MJE2	MJE3
2019-01-11	T0 (11.45 am)	0.0975	0.0962	0.0956	0.0886	0.0878	0.0972
2019-01-11	T1 (12.45 am)	0.0878	0.101	0.0955	0.09133	0.079	0.0938
2019-01-11	T2 (1.45 pm)	0.0734	0.2028	0.1816	0.163	0.113	0.1517
2019-01-11	T3 (2.45 pm)	0.073	0.357	0.329	0.279	0.165	0.29	0,025 mM MoO4 (1/20) - added at 2 pm
2019-01-11	T4 (3.45 pm)	0.0785	0.36	0.317	0.278	0.227	0.29	0,025 mM MoO4 (1/20)
2019-01-11	T5 (4.45 pm)	0.093	0.413	0.396	0.41	0.202	0.32	0,5 mM MoO4 (1/1) - added at 4 pm
2019-01-11	T6 (5.45 pm)	0.235	0.495	0.528	0.47	0.27	0.337	5 mM MoO4 (10/1) - added at 5 pm
2019-01-12	T7 (10.45 am)	1.668	1.808	1.621	0.817	0.386	0.47	25 mM SO4 (1/5) - added at 11 am	(17h later)
2019-01-12	T8 (12.45 am)	2.132	2.416	2.304	0.7	0.355	0.397
2019-01-12	T9 (1.45 pm)	2.0252	2.44	2.096	0.68	0.311	0.584
2019-01-12	T10 (4.15 pm)	2.4	2.684	2.236	0.8	0.32	0.9421
		wo MoO4						addition of MoO4
	MJE1	MJE2	MJE3	Average	Std		MJE1	MJE2	MJE3	Average	Std
	0.0975	0.0962	0.0956	0.0964333	0.000971253		0.0886	0.0878	0.0972	0.0912	0.00521153
	0.0878	0.101	0.0955	0.0947667	0.00663049		0.09133	0.079	0.0938	0.0880433	0.00792853
	0.0734	0.2028	0.1816	0.1526	0.0694035		0.163	0.113	0.1517	0.142567	0.0262214
	0.073	0.357	0.329	0.253	0.156512		0.279	0.165	0.29	0.244667	0.0692122
	0.0785	0.36	0.317	0.251833	0.151643		0.278	0.227	0.29	0.265	0.0334515
	0.093	0.413	0.396	0.300667	0.180045		0.41	0.202	0.32	0.310667	0.104314
	0.235	0.495	0.528	0.419333	0.160488		0.47	0.27	0.337	0.359	0.101799
	1.668	1.808	1.621	1.699	0.097278		0.817	0.386	0.47	0.557667	0.228483
	2.132	2.416	2.304	2.284	0.143052		0.7	0.355	0.397	0.484	0.188237
	2.0252	2.44	2.096	2.18707	0.221889		0.68	0.311	0.584	0.525	0.191445
	2.4	2.684	2.236	2.44	0.226663		0.8	0.32	0.9421	0.687367	0.325986
	2.084	2.42	2.236	2.24667	0.168254		1.756	1.449	1.832	1.679	0.202778
		wo								w
	0	0.0964333	0.000971253							0.0912	0.00521153
	1	0.0947667	0.00663049							0.0880433	0.00792853
	2	0.1526	0.0694035							0.142567	0.0262214
	3	0.253	0.156512							0.244667	0.0692122
	4	0.251833	0.151643							0.265	0.0334515
	5	0.300667	0.180045							0.310667	0.104314
	6	0.419333	0.160488							0.359	0.101799
	17	1.699	0.097278							0.557667	0.228483
	19	2.284	0.143052							0.484	0.188237
	20	2.18707	0.221889							0.525	0.191445
	23.5	2.44	0.226663							0.687367	0.325986
	40.5	2.24667	0.168254							1.679	0.202778

## Sheet: 2c
Archaeoglobus fulgidus Molybdate sensitivity
Time in hours	0 µM Molybdate	average	std		1.4 µM Molybdate				14µM Molybdate				140µM Molybdate				700µM Molybdate
0	0.0459	0.0543	0.00855395		0.0404	0.0492	0.0109642		0.0459	0.0422	0.00498865		0.0801	0.0587	0.0151153		0.05	0.0534	0.0230885
	0.063				0.0652				0.0389				0.0526				0.0322
	0.054				0.0464				0.047				0.0571				0.078
					0.0448				0.037				0.045
18.45	0.059	0.0653667	0.0109409		0.0662	0.07135	0.00781644		0.063	0.059825	0.00859394		0.057	0.0544	0.0131304		0.0374	0.0396333	0.00296704
	0.078				0.073				0.0705				0.0454				0.0385
	0.0591				0.0817				0.0538				0.0433				0.043
					0.0645				0.052				0.0719
30.45	0.1117	0.0983	0.0122748		0.0725	0.080175	0.00762512		0.0668	0.051525	0.0104535		0.0387	0.04025	0.00116762		0.025	0.0263	0.00269629
	0.0956				0.089				0.049				0.0406				0.0245
	0.0876				0.0753				0.047				0.0415				0.0294
					0.0839				0.0433				0.0402
42.45	0.1376	0.1303	0.0069347		0.123	0.11585	0.0063616		0.0865	0.063325	0.0165315		0.0377	0.0375	0.0021276		0.0273	0.0250333	0.00225019
	0.1295				0.1116				0.062				0.0375				0.0228
	0.1238				0.1095				0.0478				0.0348				0.025
					0.1193				0.057				0.04
50.5	0.262	0.256267	0.00551483		0.215	0.215275	0.0178186		0.141	0.077775	0.0438824		0.037	0.04065	0.00313103		0.0234	0.0235667	0.000763763
	0.2558				0.2366				0.0715				0.0425				0.0229
	0.251				0.193				0.0416				0.0392				0.0244
					0.2165				0.057				0.0439
66.75	0.2842	0.274733	0.00873002		0.244	0.24795	0.0150923						0.0393	0.042075	0.00676609		0.0297	0.0283	0.00127671
	0.273				0.261				0.0802	0.0700333	0.0114692		0.0472				0.028
	0.267				0.2283				0.0576				0.0397				0.0272
					0.2585				0.0723				0.0421
83.5	0.2584	0.2613	0.00814678		0.2313	0.253925	0.0282474						0.055	0.0540667	0.00943469		0.0418	0.0384333	0.00306649
	0.255				0.2482				0.085	0.0774333	0.0081525		0.063				0.0358
	0.2705				0.2412				0.0688				0.0442				0.0377
					0.295				0.0785
	0µM		1.4 µM		14µM		140µM		700µM		0µM1	2	3	1.4 µM 1	2	3	4	14µM 1	2	3	4	140µM 1	2	3	4	700µM1	2	3
0	0.0543	0.00855395	0.0492	0.0109642	0.0422	0.00498865	0.0587	0.0151153	0.0534	0.0230885	0.0459	0.063	0.054	0.0404	0.0652	0.0464	0.0448	0.0459	0.0389	0.047	0.037	0.0801	0.0526	0.0571	0.045	0.05	0.0322	0.078
18.45	0.0653667	0.0109409	0.07135	0.00781644	0.059825	0.00859394	0.0544	0.0131304	0.0396333	0.00296704	0.059	0.078	0.0591	0.0662	0.073	0.0817	0.0645	0.063	0.0705	0.0538	0.052	0.057	0.0454	0.0433	0.0719	0.0374	0.0385	0.043
30.45	0.0983	0.0122748	0.080175	0.00762512	0.051525	0.0104535	0.04025	0.00116762	0.0263	0.00269629	0.1117	0.0956	0.0876	0.0725	0.089	0.0753	0.0839	0.0668	0.049	0.047	0.0433	0.0387	0.0406	0.0415	0.0402	0.025	0.0245	0.0294
42.45	0.1303	0.0069347	0.11585	0.0063616	0.063325	0.0165315	0.0375	0.0021276	0.0250333	0.00225019	0.1376	0.1295	0.1238	0.123	0.1116	0.1095	0.1193	0.0865	0.062	0.0478	0.057	0.0377	0.0375	0.0348	0.04	0.0273	0.0228	0.025
50.5	0.256267	0.00551483	0.215275	0.0178186	0.077775	0.0438824	0.04065	0.00313103	0.0235667	0.000763763	0.262	0.2558	0.251	0.215	0.2366	0.193	0.2165	0.141	0.0715	0.0416	0.057	0.037	0.0425	0.0392	0.0439	0.0234	0.0229	0.0244
66.75	0.274733	0.00873002	0.24795	0.0150923	0.0700333	0.0114692	0.042075	0.00676609	0.0283	0.00127671	0.2842	0.273	0.267	0.244	0.261	0.2283	0.2585	0.0802	0.0576	0.0723		0.0393	0.0472	0.0397	0.0421	0.0297	0.028	0.0272
83.5	0.2613	0.00814678	0.253925	0.0282474	0.0774333	0.0081525	0.0540667	0.00943469	0.0384333	0.00306649	0.2584	0.255	0.2705	0.2313	0.2482	0.2412	0.295	0.085	0.0688	0.0785		0.055	0.063	0.0442		0.0418	0.0358	0.0377
