# Supplementary material for: Assimilatory sulfate reduction in the marine methanogen Methanothermococcus thermolithotrophicus
Source: Nat Microbiol. 2023 Jun 5;8(7):1227–39. doi: 10.1038/s41564-023-01398-8 (PMC10322725; doi:10.1038/s41564-023-01398-8)
Supplement: Supplementary file 13 — Statistical source data. [file 41564_2023_1398_MOESM13_ESM.xlsx]

## Sheet: 6b
Activity of the PAPSR from M. thermolithotrophicus
	User: USER
	Path: C:\Program Files (x86)\BMG\Omega\User\Data						extinction coefficient	8133.33
	Test ID: 127
	Test Name: PAPSr_whole pathway
	Date: 6/17/2021
	Time: 5:56:43 PM
	Absorbance			Absorbance values are displayed as OD				Absorbance values are pathlength corrected based on waterpeak!
	Well	Content	Raw Data (600)	Raw Data (600)	Raw Data (600)	Raw Data (600)	Raw Data (600)	Raw Data (600)	Raw Data (600)	Raw Data (600)	Raw Data (600)	Raw Data (600)	Raw Data (600)	Raw Data (600)	Raw Data (600)	Raw Data (600)	Raw Data (600)	Raw Data (600)	Raw Data (600)	Raw Data (600)	Raw Data (600)	Raw Data (600)	Raw Data (600)	Raw Data (600)	Raw Data (600)	Raw Data (600)	Raw Data (600)	Raw Data (600)	Raw Data (600)	Raw Data (600)	Raw Data (600)	Raw Data (600)	Raw Data (600)	Raw Data (600)	Raw Data (600)	Raw Data (600)	Raw Data (600)	Raw Data (600)	Raw Data (600)	Raw Data (600)	Raw Data (600)	Raw Data (600)	Raw Data (600)	Raw Data (600)	Raw Data (600)	Raw Data (600)	Raw Data (600)	Raw Data (600)	Raw Data (600)
		Time	0 min	0 min 23 s	0 min 46 s	1 min 9 s	1 min 32 s	1 min 55 s	2 min 18 s	2 min 41 s	3 min 4 s	3 min 27 s	3 min 50 s	4 min 13 s	4 min 36 s	4 min 59 s	5 min 22 s	5 min 45 s	6 min 8 s	6 min 31 s	6 min 54 s	7 min 17 s	7 min 40 s	8 min 3 s	8 min 26 s	8 min 49 s	9 min 12 s	9 min 35 s	9 min 58 s	10 min 21 s	10 min 44 s	11 min 7 s	11 min 30 s	11 min 53 s	12 min 16 s	12 min 39 s	13 min 2 s	13 min 25 s	13 min 48 s	14 min 11 s	14 min 34 s	14 min 57 s	15 min 20 s	15 min 43 s	16 min 6 s	16 min 29 s	16 min 52 s	17 min 15 s	17 min 38 s
	F04	Sample X1	1.239	1.258	1.286	1.278	1.274	1.268	1.281	1.291	1.276	1.281	1.3	1.271	1.282	1.282	1.278	1.29	1.286	1.292	1.291	1.291	1.292	1.3	1.3	1.296	1.305	1.303	1.307	1.314	1.303	1.32	1.317	1.328	1.32	1.326	1.315	1.322	1.31	1.315	1.311	1.307	1.304	1.309	1.3	1.322	1.307	1.3	1.318
	F05	Sample X4	1.145	1.149	1.176	1.151	1.148	1.152	1.143	1.143	1.144	1.15	1.153	1.123	1.122	1.11	1.109	1.117	1.108	1.101	1.096	1.082	1.088	1.096	1.083	1.072	1.078	1.067	1.062	1.058	1.049	1.055	1.042	1.041	1.034	1.03	1.024	1.014	1	1.004	0.993	0.981	0.982	0.972	0.971	0.971	0.959	0.948	0.951
	F06	Sample X7	1.124	1.121	1.142	1.128	1.114	1.106	1.107	1.096	1.09	1.089	1.091	1.092	1.088	1.079	1.083	1.081	1.071	1.056	1.06	1.047	1.04	1.032	1.026	1.014	1.021	1.003	1.002	1.001	0.982	0.976	0.973	0.966	0.96	0.951	0.943	0.935	0.919	0.915	0.91	0.897	0.89	0.878	0.875	0.871	0.857	0.848	0.842
	F07	Sample X10	1.081	1.084	1.093	1.109	1.09	1.098	1.091	1.085	1.079	1.074	1.086	1.061	1.058	1.058	1.049	1.052	1.047	1.033	1.028	1.03	1.03	1.019	1.017	1.003	1.011	1.001	0.99	0.989	0.983	0.978	0.961	0.96	0.953	0.947	0.939	0.939	0.921	0.922	0.912	0.901	0.892	0.885	0.879	0.878	0.861	0.859	0.862
	F08	Sample X13	1.05	1.06	1.057	1.061	1.046	1.046	1.042	1.044	1.035	1.032	1.042	1.03	1.036	1.025	1.026	1.03	1.015	1.019	1.012	1.017	1.008	1.009	0.998	0.991	0.995	0.988	0.98	0.984	0.975	0.972	0.961	0.959	0.953	0.947	0.944	0.936	0.928	0.925	0.924	0.91	0.906	0.903	0.896	0.892	0.887	0.881	0.88
	F09	Sample X16	1.101	1.108	1.109	1.092	1.082	1.074	1.067	1.069	1.065	1.055	1.064	1.05	1.05	1.038	1.037	1.032	1.021	1.015	1.011	1.001	0.998	0.992	0.98	0.963	0.968	0.96	0.96	0.943	0.942	0.934	0.921	0.921	0.906	0.899	0.882	0.876	0.862	0.861	0.85	0.837	0.825	0.817	0.812	0.809	0.796	0.78	0.78
	F10	Sample X19	1.235	1.237	1.256	1.252	1.25	1.257	1.257	1.26	1.254	1.245	1.258	1.234	1.246	1.23	1.238	1.244	1.228	1.232	1.242	1.231	1.229	1.236	1.233	1.211	1.222	1.21	1.216	1.201	1.197	1.194	1.181	1.182	1.178	1.168	1.16	1.152	1.136	1.136	1.128	1.118	1.116	1.104	1.09	1.092	1.076	1.071	1.067
	G04	Sample X2	1.189	1.192	1.21	1.206	1.195	1.214	1.214	1.224	1.219	1.221	1.231	1.24	1.24	1.236	1.238	1.257	1.255	1.254	1.257	1.264	1.255	1.257	1.262	1.257	1.266	1.263	1.27	1.271	1.272	1.28	1.272	1.281	1.279	1.282	1.297	1.294	1.287	1.291	1.292	1.275	1.272	1.274	1.274	1.279	1.274	1.268	1.282
	G05	Sample X5	1.101	1.115	1.119	1.119	1.096	1.106	1.103	1.106	1.088	1.099	1.1	1.102	1.105	1.094	1.093	1.098	1.095	1.079	1.093	1.088	1.078	1.069	1.067	1.054	1.058	1.059	1.049	1.049	1.038	1.033	1.025	1.032	1.023	1.018	1.01	1.003	0.991	0.995	0.985	0.973	0.972	0.964	0.962	0.961	0.953	0.95	0.948
	G06	Sample X8	1.116	1.128	1.146	1.148	1.137	1.129	1.132	1.127	1.124	1.117	1.123	1.104	1.116	1.099	1.101	1.098	1.093	1.086	1.083	1.083	1.066	1.069	1.053	1.038	1.042	1.031	1.019	1.027	1.009	1.011	0.993	0.995	0.992	0.972	0.968	0.963	0.947	0.952	0.94	0.924	0.919	0.912	0.906	0.897	0.886	0.877	0.876
	G07	Sample X11	1.148	1.137	1.171	1.157	1.146	1.15	1.147	1.146	1.144	1.146	1.154	1.147	1.148	1.149	1.149	1.145	1.138	1.133	1.144	1.14	1.128	1.136	1.137	1.12	1.127	1.126	1.114	1.128	1.116	1.119	1.111	1.11	1.102	1.099	1.092	1.094	1.091	1.094	1.086	1.075	1.077	1.069	1.066	1.064	1.05	1.045	1.062
	G08	Sample X14	1.08	1.08	1.093	1.085	1.066	1.068	1.067	1.062	1.06	1.061	1.066	1.05	1.052	1.043	1.04	1.039	1.031	1.031	1.026	1.02	1.01	1.008	1.006	0.99	0.996	0.992	0.984	0.98	0.973	0.966	0.951	0.955	0.948	0.943	0.933	0.935	0.916	0.92	0.914	0.898	0.901	0.895	0.887	0.88	0.873	0.864	0.867
	G09	Sample X17	1.076	1.068	1.064	1.058	1.037	1.04	1.041	1.038	1.015	1.021	1.017	1.008	1.01	1.005	0.993	0.998	0.99	0.98	0.977	0.975	0.968	0.962	0.954	0.936	0.938	0.934	0.926	0.921	0.913	0.901	0.89	0.887	0.879	0.872	0.859	0.854	0.835	0.838	0.83	0.815	0.8	0.804	0.791	0.779	0.776	0.762	0.76
	G10	Sample X20	1.23	1.229	1.242	1.266	1.251	1.252	1.254	1.255	1.246	1.243	1.246	1.243	1.24	1.248	1.234	1.234	1.225	1.22	1.221	1.219	1.217	1.209	1.205	1.195	1.199	1.191	1.187	1.181	1.176	1.175	1.156	1.17	1.154	1.15	1.143	1.14	1.121	1.121	1.109	1.102	1.087	1.078	1.078	1.076	1.064	1.056	1.058
	H04	Sample X3	1.24	1.242	1.264	1.264	1.257	1.262	1.276	1.275	1.282	1.296	1.295	1.287	1.295	1.294	1.291	1.296	1.298	1.294	1.306	1.304	1.297	1.317	1.311	1.314	1.329	1.321	1.317	1.326	1.306	1.313	1.3	1.3	1.303	1.3	1.292	1.296	1.283	1.289	1.29	1.286	1.282	1.292	1.283	1.297	1.286	1.29	1.3
	H05	Sample X6	1.138	1.153	1.167	1.176	1.15	1.152	1.157	1.17	1.141	1.142	1.154	1.15	1.156	1.151	1.151	1.148	1.141	1.158	1.144	1.128	1.122	1.128	1.109	1.108	1.114	1.108	1.095	1.106	1.087	1.086	1.065	1.066	1.062	1.058	1.04	1.049	1.036	1.047	1.03	1.016	1.014	1.007	1	1	0.991	0.977	0.973
	H06	Sample X9	1.147	1.146	1.165	1.156	1.135	1.149	1.142	1.139	1.126	1.133	1.133	1.13	1.131	1.111	1.119	1.109	1.107	1.095	1.095	1.085	1.084	1.074	1.062	1.047	1.05	1.04	1.036	1.03	1.014	1.006	0.994	0.994	0.989	0.978	0.966	0.968	0.949	0.955	0.944	0.921	0.916	0.916	0.908	0.898	0.889	0.878	0.876
	H07	Sample X12	1.183	1.196	1.234	1.219	1.21	1.216	1.212	1.197	1.202	1.195	1.193	1.202	1.198	1.192	1.193	1.195	1.192	1.176	1.184	1.178	1.173	1.179	1.165	1.163	1.172	1.16	1.157	1.155	1.152	1.15	1.141	1.143	1.136	1.13	1.122	1.134	1.112	1.119	1.106	1.104	1.103	1.091	1.096	1.098	1.089	1.086	1.083
	H08	Sample X15	1.084	1.076	1.099	1.094	1.071	1.076	1.083	1.082	1.072	1.075	1.075	1.069	1.075	1.064	1.055	1.055	1.051	1.043	1.043	1.032	1.033	1.02	1.024	1.007	1.013	1.003	1.003	1.004	0.987	0.982	0.972	0.972	0.963	0.958	0.947	0.949	0.935	0.943	0.932	0.922	0.917	0.915	0.903	0.895	0.896	0.88	0.88
	H09	Sample X18	1.054	1.053	1.054	1.05	1.036	1.034	1.022	1.026	1.009	1.008	1.017	0.996	0.995	0.988	0.984	0.984	0.981	0.966	0.964	0.957	0.952	0.94	0.934	0.921	0.921	0.91	0.907	0.904	0.889	0.886	0.873	0.872	0.86	0.849	0.841	0.842	0.825	0.82	0.809	0.794	0.795	0.781	0.77	0.77	0.76	0.75	0.75
	H10	Sample X21	1.175	1.17	1.176	1.184	1.175	1.163	1.182	1.173	1.168	1.167	1.188	1.159	1.16	1.152	1.145	1.15	1.152	1.137	1.143	1.134	1.132	1.129	1.127	1.115	1.115	1.113	1.101	1.107	1.116	1.095	1.055	1.046	1.038	1.037	1.03	1.015	1.003	1.012	0.998	0.974	0.974	0.972	0.97	0.955	0.944	0.929	0.929
		Time	0	0.23	0.46	1.09	1.32	1.55	2.18	2.41	3.04	3.27	3.5	4.13	4.36	4.59	5.22	5.45	6.08	6.31	6.54	7.17	7.4	8.03	8.26	8.49	9.12	9.35	9.58	10.21	10.44	11.07	11.3	11.53	12.16	12.39	13.02	13.25	13.48	14.11	14.34	14.57	15.2	15.43	16.06	16.29	16.52	17.15	17.38
Blank	F04	Sample X1	1.239	1.258	1.286	1.278	1.274	1.268	1.281	1.291	1.276	1.281	1.3	1.271	1.282	1.282	1.278	1.29	1.286	1.292	1.291	1.291	1.292	1.3	1.3	1.296	1.305	1.303	1.307	1.314	1.303	1.32	1.317	1.328	1.32	1.326	1.315	1.322	1.31	1.315	1.311	1.307	1.304	1.309	1.3	1.322	1.307	1.3	1.318
	G04	Sample X2	1.189	1.192	1.21	1.206	1.195	1.214	1.214	1.224	1.219	1.221	1.231	1.24	1.24	1.236	1.238	1.257	1.255	1.254	1.257	1.264	1.255	1.257	1.262	1.257	1.266	1.263	1.27	1.271	1.272	1.28	1.272	1.281	1.279	1.282	1.297	1.294	1.287	1.291	1.292	1.275	1.272	1.274	1.274	1.279	1.274	1.268	1.282
	H04	Sample X3	1.24	1.242	1.264	1.264	1.257	1.262	1.276	1.275	1.282	1.296	1.295	1.287	1.295	1.294	1.291	1.296	1.298	1.294	1.306	1.304	1.297	1.317	1.311	1.314	1.329	1.321	1.317	1.326	1.306	1.313	1.3	1.3	1.303	1.3	1.292	1.296	1.283	1.289	1.29	1.286	1.282	1.292	1.283	1.297	1.286	1.29	1.3
			1.22267	1.23067	1.25333	1.24933	1.242	1.248	1.257	1.26333	1.259	1.266	1.27533	1.266	1.27233	1.27067	1.269	1.281	1.27967	1.28	1.28467	1.28633	1.28133	1.29133	1.291	1.289	1.3	1.29567	1.298	1.30367	1.29367	1.30433	1.29633	1.303	1.30067	1.30267	1.30133	1.304	1.29333	1.29833	1.29767	1.28933	1.286	1.29167	1.28567	1.29933	1.289	1.286	1.3
			0.0291605	0.0344287	0.0391067	0.038175	0.0415812	0.0295973	0.0373229	0.0349905	0.0347707	0.0396863	0.0384751	0.0238956	0.028746	0.0306159	0.0276225	0.021	0.0221886	0.0225389	0.0251064	0.0204042	0.022942	0.0309246	0.0257099	0.0291376	0.0317962	0.0296873	0.0247588	0.0289194	0.0188237	0.021362	0.022723	0.0236432	0.0205994	0.0221209	0.0120968	0.0156205	0.0145717	0.0144684	0.0115902	0.0162583	0.0163707	0.0175024	0.0132035	0.0215948	0.0167033	0.0163707	0.018
Normal all	F05	Sample X4	1.145	1.149	1.176	1.151	1.148	1.152	1.143	1.143	1.144	1.15	1.153	1.123	1.122	1.11	1.109	1.117	1.108	1.101	1.096	1.082	1.088	1.096	1.083	1.072	1.078	1.067	1.062	1.058	1.049	1.055	1.042	1.041	1.034	1.03	1.024	1.014	1	1.004	0.993	0.981	0.982	0.972	0.971	0.971	0.959	0.948	0.951
	G05	Sample X5	1.101	1.115	1.119	1.119	1.096	1.106	1.103	1.106	1.088	1.099	1.1	1.102	1.105	1.094	1.093	1.098	1.095	1.079	1.093	1.088	1.078	1.069	1.067	1.054	1.058	1.059	1.049	1.049	1.038	1.033	1.025	1.032	1.023	1.018	1.01	1.003	0.991	0.995	0.985	0.973	0.972	0.964	0.962	0.961	0.953	0.95	0.948
	H05	Sample X6	1.138	1.153	1.167	1.176	1.15	1.152	1.157	1.17	1.141	1.142	1.154	1.15	1.156	1.151	1.151	1.148	1.141	1.158	1.144	1.128	1.122	1.128	1.109	1.108	1.114	1.108	1.095	1.106	1.087	1.086	1.065	1.066	1.062	1.058	1.04	1.049	1.036	1.047	1.03	1.016	1.014	1.007	1	1	0.991	0.977	0.973
			1.128	1.139	1.154	1.14867	1.13133	1.13667	1.13433	1.13967	1.12433	1.13033	1.13567	1.125	1.12767	1.11833	1.11767	1.121	1.11467	1.11267	1.111	1.09933	1.096	1.09767	1.08633	1.078	1.08333	1.078	1.06867	1.071	1.058	1.058	1.044	1.04633	1.03967	1.03533	1.02467	1.022	1.009	1.01533	1.00267	0.99	0.989333	0.981	0.977667	0.977333	0.967667	0.958333	0.957333
			0.0236432	0.0208806	0.0306431	0.0285715	0.0306159	0.0265581	0.0280238	0.0321299	0.0315013	0.0274287	0.0308923	0.0240624	0.0259679	0.0293995	0.0299555	0.0252389	0.0237136	0.0407717	0.0286182	0.0250067	0.0230651	0.0295353	0.0211975	0.0274955	0.0283784	0.0262869	0.0237136	0.0306431	0.0257099	0.0266271	0.0200749	0.0176163	0.020108	0.0205264	0.0150111	0.0240208	0.0238118	0.0277909	0.0240069	0.0228692	0.0219393	0.0228692	0.0198578	0.0202567	0.0204287	0.0161967	0.0136504
More PAPSR	F10	Sample X19	1.235	1.237	1.256	1.252	1.25	1.257	1.257	1.26	1.254	1.245	1.258	1.234	1.246	1.23	1.238	1.244	1.228	1.232	1.242	1.231	1.229	1.236	1.233	1.211	1.222	1.21	1.216	1.201	1.197	1.194	1.181	1.182	1.178	1.168	1.16	1.152	1.136	1.136	1.128	1.118	1.116	1.104	1.09	1.092	1.076	1.071	1.067
	G10	Sample X20	1.23	1.229	1.242	1.266	1.251	1.252	1.254	1.255	1.246	1.243	1.246	1.243	1.24	1.248	1.234	1.234	1.225	1.22	1.221	1.219	1.217	1.209	1.205	1.195	1.199	1.191	1.187	1.181	1.176	1.175	1.156	1.17	1.154	1.15	1.143	1.14	1.121	1.121	1.109	1.102	1.087	1.078	1.078	1.076	1.064	1.056	1.058
	H10	Sample X21	1.175	1.17	1.176	1.184	1.175	1.163	1.182	1.173	1.168	1.167	1.188	1.159	1.16	1.152	1.145	1.15	1.152	1.137	1.143	1.134	1.132	1.129	1.127	1.115	1.115	1.113	1.101	1.107	1.116	1.095	1.055	1.046	1.038	1.037	1.03	1.015	1.003	1.012	0.998	0.974	0.974	0.972	0.97	0.955	0.944	0.929	0.929
			1.21333	1.212	1.22467	1.234	1.22533	1.224	1.231	1.22933	1.22267	1.21833	1.23067	1.212	1.21533	1.21	1.20567	1.20933	1.20167	1.19633	1.202	1.19467	1.19267	1.19133	1.18833	1.17367	1.17867	1.17133	1.168	1.163	1.163	1.15467	1.13067	1.13267	1.12333	1.11833	1.111	1.10233	1.08667	1.08967	1.07833	1.06467	1.059	1.05133	1.046	1.041	1.028	1.01867	1.018
			0.0332916	0.0365923	0.0427239	0.0438634	0.0435928	0.0528867	0.0424617	0.0488501	0.0475114	0.0444672	0.0374344	0.0461194	0.0480139	0.0510294	0.0525769	0.0516269	0.0430387	0.0517333	0.0521632	0.0528804	0.0528804	0.0556447	0.0549303	0.0514328	0.0563235	0.0514036	0.059808	0.0495177	0.0420357	0.0525389	0.0667108	0.075295	0.0748688	0.0710094	0.0706612	0.0758705	0.0728446	0.0676782	0.0702163	0.0789261	0.0750267	0.0699238	0.0660908	0.0749066	0.0729932	0.078015	0.0772075
[truncated: 213 more columns]

## Sheet: 6c
	User: USER
	Path: C:\Program Files (x86)\BMG\Omega\User\Data
	Test ID: 121							Extinction coefficient		8133.33
	Test Name: PAPSr_whole pathway
	Date: 6/17/2021
	Time: 2:57:09 PM
	Absorbance			Absorbance values are displayed as OD				Absorbance values are pathlength corrected based on waterpeak!
	Well	Content	Raw Data (600)	Raw Data (600)	Raw Data (600)	Raw Data (600)	Raw Data (600)	Raw Data (600)	Raw Data (600)	Raw Data (600)	Raw Data (600)	Raw Data (600)	Raw Data (600)	Raw Data (600)	Raw Data (600)	Raw Data (600)	Raw Data (600)	Raw Data (600)	Raw Data (600)	Raw Data (600)	Raw Data (600)	Raw Data (600)	Raw Data (600)	Raw Data (600)	Raw Data (600)	Raw Data (600)	Raw Data (600)	Raw Data (600)	Raw Data (600)	Raw Data (600)	Raw Data (600)	Raw Data (600)	Raw Data (600)	Raw Data (600)	Raw Data (600)	Raw Data (600)	Raw Data (600)	Raw Data (600)	Raw Data (600)	Raw Data (600)	Raw Data (600)	Raw Data (600)	Raw Data (600)	Raw Data (600)	Raw Data (600)	Raw Data (600)	Raw Data (600)	Raw Data (600)	Raw Data (600)
		Time	0 min	0 min 44 s	1 min 28 s	2 min 12 s	2 min 56 s	3 min 40 s	4 min 24 s	5 min 8 s	5 min 52 s	6 min 36 s	7 min 20 s	8 min 4 s	8 min 48 s	9 min 32 s	10 min 16 s	11 min	11 min 44 s	12 min 28 s	13 min 12 s	13 min 56 s	14 min 40 s	15 min 24 s	16 min 8 s	16 min 52 s	17 min 36 s	18 min 20 s	19 min 4 s	19 min 48 s	20 min 32 s	21 min 16 s	22 min	22 min 44 s	23 min 28 s	24 min 12 s	24 min 56 s	25 min 40 s	26 min 24 s	27 min 8 s	27 min 52 s	28 min 36 s	29 min 20 s	30 min 4 s	30 min 48 s	31 min 32 s	32 min 16 s	33 min	33 min 44 s
	A01	Sample X1	1.299	1.324	1.331	1.337	1.324	1.326	1.328	1.329	1.338	1.345	1.341	1.338	1.348	1.347	1.358	1.345	1.344	1.355	1.357	1.371	1.353	1.357	1.359	1.356	1.353	1.346	1.343	1.348	1.355	1.362	1.343	1.35	1.35	1.348	1.35	1.343	1.344	1.338	1.344	1.344	1.345	1.335	1.328	1.329	1.338	1.336	1.325
	A02	Sample X4	1.45	1.442	1.447	1.464	1.462	1.458	1.441	1.443	1.446	1.427	1.408	1.396	1.41	1.366	1.365	1.358	1.34	1.322	1.298	1.29	1.261	1.246	1.234	1.216	1.202	1.186	1.157	1.144	1.124	1.112	1.088	1.064	1.056	1.022	1.011	0.989	0.976	0.958	0.938	0.93	0.906	0.886	0.872	0.847	0.836	0.82	0.799
	A04	Sample X10	1.302	1.288	1.29	1.302	1.287	1.299	1.288	1.285	1.294	1.287	1.275	1.256	1.259	1.248	1.245	1.245	1.23	1.223	1.207	1.202	1.195	1.174	1.171	1.166	1.16	1.133	1.136	1.125	1.123	1.113	1.102	1.092	1.096	1.071	1.07	1.062	1.06	1.048	1.039	1.043	1.029	1.024	1.014	1.009	0.993	1.002	0.987
	B01	Sample X2	1.149	1.134	1.131	1.155	1.156	1.172	1.168	1.174	1.186	1.188	1.188	1.187	1.183	1.183	1.192	1.19	1.19	1.195	1.197	1.201	1.192	1.198	1.191	1.187	1.196	1.187	1.192	1.191	1.192	1.186	1.185	1.184	1.19	1.184	1.182	1.184	1.177	1.181	1.174	1.173	1.174	1.168	1.174	1.164	1.172	1.184	1.177
	B02	Sample X5	1.592	1.585	1.596	1.599	1.607	1.581	1.564	1.558	1.573	1.56	1.539	1.516	1.512	1.503	1.5	1.472	1.453	1.442	1.424	1.418	1.385	1.38	1.357	1.336	1.33	1.304	1.282	1.26	1.255	1.236	1.208	1.195	1.185	1.158	1.149	1.131	1.102	1.08	1.067	1.05	1.022	1.008	0.984	0.968	0.953	0.935	0.914
	B04	Sample X11	1.319	1.326	1.326	1.325	1.328	1.326	1.311	1.323	1.326	1.333	1.322	1.311	1.304	1.299	1.287	1.286	1.278	1.267	1.264	1.256	1.242	1.238	1.223	1.213	1.204	1.194	1.18	1.174	1.182	1.17	1.152	1.148	1.147	1.124	1.126	1.117	1.118	1.102	1.089	1.087	1.077	1.069	1.049	1.051	1.046	1.049	1.034
	C01	Sample X3	1.213	1.201	1.206	1.22	1.224	1.24	1.229	1.249	1.244	1.262	1.254	1.248	1.261	1.264	1.268	1.268	1.268	1.268	1.265	1.275	1.263	1.275	1.26	1.268	1.271	1.272	1.265	1.267	1.27	1.272	1.272	1.269	1.269	1.265	1.271	1.265	1.266	1.262	1.262	1.267	1.261	1.262	1.262	1.26	1.258	1.271	1.265
	C02	Sample X6	1.417	1.402	1.408	1.403	1.384	1.387	1.367	1.359	1.361	1.36	1.335	1.331	1.33	1.321	1.317	1.314	1.29	1.281	1.278	1.27	1.235	1.229	1.225	1.202	1.2	1.168	1.158	1.145	1.151	1.134	1.111	1.104	1.094	1.068	1.046	1.04	1.02	1.004	0.985	0.963	0.945	0.935	0.917	0.896	0.883	0.87	0.853
	C04	Sample X12	1.339	1.325	1.298	1.313	1.308	1.307	1.305	1.301	1.3	1.298	1.281	1.278	1.279	1.278	1.264	1.254	1.256	1.24	1.235	1.232	1.204	1.208	1.208	1.184	1.186	1.175	1.169	1.159	1.152	1.146	1.133	1.127	1.116	1.092	1.095	1.07	1.077	1.063	1.049	1.042	1.031	1.021	1.018	1.007	1.001	0.984	0.978
		Time	0	0.44	1.28	2.12	2.56	3.4	4.24	5.08	5.52	6.36	7.2	8.04	8.48	9.32	10.16	11	11.44	12.28	13.12	13.56	14.4	15.24	16.08	16.52	17.36	18.2	19.04	19.48	20.32	21.16	22	22.44	23.28	24.12	24.56	25.4	26.24	27.08	27.52	28.36	29.2	30.04	30.48	31.32	32.16	33	33.44
Blank	A01	Sample X1	1.299	1.324	1.331	1.337	1.324	1.326	1.328	1.329	1.338	1.345	1.341	1.338	1.348	1.347	1.358	1.345	1.344	1.355	1.357	1.371	1.353	1.357	1.359	1.356	1.353	1.346	1.343	1.348	1.355	1.362	1.343	1.35	1.35	1.348	1.35	1.343	1.344	1.338	1.344	1.344	1.345	1.335	1.328	1.329	1.338	1.336	1.325
	B01	Sample X2	1.149	1.134	1.131	1.155	1.156	1.172	1.168	1.174	1.186	1.188	1.188	1.187	1.183	1.183	1.192	1.19	1.19	1.195	1.197	1.201	1.192	1.198	1.191	1.187	1.196	1.187	1.192	1.191	1.192	1.186	1.185	1.184	1.19	1.184	1.182	1.184	1.177	1.181	1.174	1.173	1.174	1.168	1.174	1.164	1.172	1.184	1.177
	C01	Sample X3	1.213	1.201	1.206	1.22	1.224	1.24	1.229	1.249	1.244	1.262	1.254	1.248	1.261	1.264	1.268	1.268	1.268	1.268	1.265	1.275	1.263	1.275	1.26	1.268	1.271	1.272	1.265	1.267	1.27	1.272	1.272	1.269	1.269	1.265	1.271	1.265	1.266	1.262	1.262	1.267	1.261	1.262	1.262	1.26	1.258	1.271	1.265
			1.22033	1.21967	1.22267	1.23733	1.23467	1.246	1.24167	1.25067	1.256	1.265	1.261	1.25767	1.264	1.26467	1.27267	1.26767	1.26733	1.27267	1.273	1.28233	1.26933	1.27667	1.27	1.27033	1.27333	1.26833	1.26667	1.26867	1.27233	1.27333	1.26667	1.26767	1.26967	1.26567	1.26767	1.264	1.26233	1.26033	1.26	1.26133	1.26	1.255	1.25467	1.251	1.256	1.26367	1.25567
			0.0752684	0.0963656	0.101036	0.0922298	0.0845064	0.0771751	0.0807486	0.0775134	0.0767072	0.078543	0.0767398	0.0759627	0.0825409	0.082002	0.0830983	0.0775005	0.0770022	0.080102	0.0802994	0.0852369	0.0806866	0.0795131	0.0844452	0.0845242	0.078526	0.0795634	0.0755138	0.0785133	0.081525	0.0880076	0.0791349	0.083008	0.0800021	0.082002	0.0840496	0.0795047	0.0835604	0.0785133	0.0850176	0.0856407	0.0855044	0.0837198	0.0772615	0.0828674	0.0830181	0.0762649	0.0744401
All	A02	Sample X4	1.45	1.442	1.447	1.464	1.462	1.458	1.441	1.443	1.446	1.427	1.408	1.396	1.41	1.366	1.365	1.358	1.34	1.322	1.298	1.29	1.261	1.246	1.234	1.216	1.202	1.186	1.157	1.144	1.124	1.112	1.088	1.064	1.056	1.022	1.011	0.989	0.976	0.958	0.938	0.93	0.906	0.886	0.872	0.847	0.836	0.82	0.799
	B02	Sample X5	1.592	1.585	1.596	1.599	1.607	1.581	1.564	1.558	1.573	1.56	1.539	1.516	1.512	1.503	1.5	1.472	1.453	1.442	1.424	1.418	1.385	1.38	1.357	1.336	1.33	1.304	1.282	1.26	1.255	1.236	1.208	1.195	1.185	1.158	1.149	1.131	1.102	1.08	1.067	1.05	1.022	1.008	0.984	0.968	0.953	0.935	0.914
	C02	Sample X6	1.417	1.402	1.408	1.403	1.384	1.387	1.367	1.359	1.361	1.36	1.335	1.331	1.33	1.321	1.317	1.314	1.29	1.281	1.278	1.27	1.235	1.229	1.225	1.202	1.2	1.168	1.158	1.145	1.151	1.134	1.111	1.104	1.094	1.068	1.046	1.04	1.02	1.004	0.985	0.963	0.945	0.935	0.917	0.896	0.883	0.87	0.853
			1.48633	1.47633	1.48367	1.48867	1.48433	1.47533	1.45733	1.45333	1.46	1.449	1.42733	1.41433	1.41733	1.39667	1.394	1.38133	1.361	1.34833	1.33333	1.326	1.29367	1.285	1.272	1.25133	1.244	1.21933	1.199	1.183	1.17667	1.16067	1.13567	1.121	1.11167	1.08267	1.06867	1.05333	1.03267	1.014	0.996667	0.981	0.957667	0.943	0.924333	0.903667	0.890667	0.875	0.855333
			0.0929857	0.0962098	0.0992186	0.100301	0.113165	0.0981546	0.0995105	0.0999016	0.106691	0.101799	0.103365	0.0938527	0.0912213	0.0947963	0.0948841	0.0815434	0.0835045	0.083668	0.0791539	0.0802994	0.0801582	0.0827103	0.0737496	0.0736569	0.0744849	0.0738738	0.0718818	0.0666858	0.0691689	0.0661614	0.0636894	0.0671342	0.0662898	0.0691761	0.0717379	0.0719328	0.0639479	0.0616117	0.0652865	0.0619919	0.0590282	0.0613922	0.056359	0.0608632	0.0588756	0.0576628	0.0575355
no APSK	A04	Sample X10	1.302	1.288	1.29	1.302	1.287	1.299	1.288	1.285	1.294	1.287	1.275	1.256	1.259	1.248	1.245	1.245	1.23	1.223	1.207	1.202	1.195	1.174	1.171	1.166	1.16	1.133	1.136	1.125	1.123	1.113	1.102	1.092	1.096	1.071	1.07	1.062	1.06	1.048	1.039	1.043	1.029	1.024	1.014	1.009	0.993	1.002	0.987
	B04	Sample X11	1.319	1.326	1.326	1.325	1.328	1.326	1.311	1.323	1.326	1.333	1.322	1.311	1.304	1.299	1.287	1.286	1.278	1.267	1.264	1.256	1.242	1.238	1.223	1.213	1.204	1.194	1.18	1.174	1.182	1.17	1.152	1.148	1.147	1.124	1.126	1.117	1.118	1.102	1.089	1.087	1.077	1.069	1.049	1.051	1.046	1.049	1.034
	C04	Sample X12	1.339	1.325	1.298	1.313	1.308	1.307	1.305	1.301	1.3	1.298	1.281	1.278	1.279	1.278	1.264	1.254	1.256	1.24	1.235	1.232	1.204	1.208	1.208	1.184	1.186	1.175	1.169	1.159	1.152	1.146	1.133	1.127	1.116	1.092	1.095	1.07	1.077	1.063	1.049	1.042	1.031	1.021	1.018	1.007	1.001	0.984	0.978
			1.32	1.313	1.30467	1.31333	1.30767	1.31067	1.30133	1.303	1.30667	1.306	1.29267	1.28167	1.28067	1.275	1.26533	1.26167	1.25467	1.24333	1.23533	1.23	1.21367	1.20667	1.20067	1.18767	1.18333	1.16733	1.16167	1.15267	1.15233	1.143	1.129	1.12233	1.11967	1.09567	1.097	1.083	1.085	1.071	1.059	1.05733	1.04567	1.038	1.027	1.02233	1.01333	1.01167	0.999667
			0.0185203	0.0216564	0.0189033	0.0115036	0.020502	0.0138684	0.0119304	0.0190788	0.0170098	0.0240208	0.0255799	0.0276827	0.0225462	0.025632	0.0210317	0.0215484	0.0240278	0.0221886	0.0285015	0.0270555	0.0249466	0.0320208	0.0267644	0.0237136	0.0221209	0.0312143	0.0228983	0.0251064	0.0295014	0.0286182	0.0252389	0.0282902	0.025697	0.0266896	0.0280535	0.0297153	0.0298161	0.0278747	0.0264575	0.025697	0.0271539	0.0268887	0.0191572	0.0248462	0.0285715	0.0335609	0.0300721
[truncated: 50 more columns]
